# Supplementary material for: Comprehensive sampling of mitochondrial genomes substantiates the Neoproterozoic origin of land plants
Source: Plant Commun. 2025 Sep 5;6(11):101497. doi: 10.1016/j.xplc.2025.101497 (PMC12785157; doi:10.1016/j.xplc.2025.101497)
Supplement: Supplemental Data 1. Supplemental Tables 1–10 [file mmc2.xlsx]

## Sheet: S1
Supplemental Table 1 The 565 selected taxons for the phylogenetic analyses
Names on tree	Scientific name	Lineage	Orders		Source	Accession
Brasenia_schreberi	Brasenia schreberi	Angiospermae	Nymphaeales		new data
Nymphaea_colorata	Nymphaea colorata	Angiospermae	Nymphaeales		NCBI
Euryale_ferox	Euryale ferox	Angiospermae	Nymphaeales		new data
Amborella_trichopoda	Amborella trichopoda	Angiospermae	Amborellales		Xue et al.
Kadsura_longipedunculata	Kadsura longipedunculata	Angiospermae	Austrobaileyales		new data
Schisandra_sphenanthera	Schisandra sphenanthera	Angiospermae	Austrobaileyales		Xue et al.
Illicium_verum	Illicium verum	Angiospermae	Austrobaileyales		new data
Sarcandra_glabra	Sarcandra glabra	Angiospermae	Chloranthales		Xue et al.
Chloranthus_serratus	Chloranthus serratus	Angiospermae	Chloranthales		Xue et al.
Ceratophyllum_demersum	Ceratophyllum demersum	Angiospermae	Ceratophyllales		Xue et al.
Chimonanthus_praecox	Chimonanthus praecox	Angiospermae	Laurales		Xue et al.
Cinnamomum_camphora	Cinnamomum camphora	Angiospermae	Laurales		Xue et al.
Machilus_thunbergii	Machilus thunbergii	Angiospermae	Laurales		Xue et al.
Phoebe_sheareri	Phoebe sheareri	Angiospermae	Laurales		Xue et al.
Myristicaceae	Myristicaceae	Angiospermae	Magnoliales		SRA	CL100035652_L02
Magnoliaceae	Magnoliaceae	Angiospermae	Magnoliales		SRA	CL100027423_L02
Annonaceae	Annonaceae	Angiospermae	Magnoliales		SRA	CL100033823_L01
Annona_squamosa	Annona squamosa	Angiospermae	Magnoliales		Xue et al.
Liriodendron_tulipifera	Liriodendron tulipifera	Angiospermae	Magnoliales		Xue et al.
Magnolia_Grandiflora	Magnolia Grandiflora	Angiospermae	Magnoliales		Xue et al.
Magnolia_biondii	Magnolia biondii	Angiospermae	Magnoliales		Xue et al.
Magnolia_sinostellata	Magnolia sinostellata	Angiospermae	Magnoliales		NCBI
Warburgia_ugandensis	Warburgia ugandensis	Angiospermae	Canellales		SRA	SRR9656494
Asarum_splendens	Asarum splendens	Angiospermae	Piperales		Xue et al.
Piperaceae	Piperaceae	Angiospermae	Piperales		SRA	CL100030883_L02
Piper_longum	Piper longum	Angiospermae	Piperales		Xue et al.
Saururus_chinensis	Saururus chinensis	Angiospermae	Piperales		Xue et al.
Zostera_marina	Zostera marina	Angiospermae	Alismatales		NCBI
Stratiotes_aloides	Stratiotes aloides	Angiospermae	Alismatales		NCBI
Butomus_umbellatus	Butomus umbellatus	Angiospermae	Alismatales		NCBI
Araceae	Araceae	Angiospermae	Alismatales		SRA	SRR7122116
Spirodela_polyrhiza	Spirodela polyrhiza	Angiospermae	Alismatales		NCBI
Petrosavia_stellaris	Petrosavia stellaris	Angiospermae	Petrosaviales		SRA	SRR815995
Zingiberaceae	Zingiberaceae	Angiospermae	Zingiberales		SRA	CL100033632_L02
Commelinaceae	Commelinaceae	Angiospermae	Commelinales		SRA	SRR7121618
Dioscoreaceae	Dioscoreaceae	Angiospermae	Dioscoreales		SRA	SRR7122063
Pandanaceae	Pandanaceae	Angiospermae	Pandanales		SRA	CL100025326_L02
Allium_cepa	Allium cepa	Angiospermae	Asparagales		NCBI
Asparagus_officinalis	Asparagus officinalis	Angiospermae	Asparagales		NCBI
Cyperus_esculentus	Cyperus esculentus	Angiospermae	Poales		NCBI
Triticum_timopheevii	Triticum timopheevii	Angiospermae	Poales		NCBI
Triticum_aestivum	Triticum aestivum	Angiospermae	Poales		NCBI
Aegilops_speltoides	Aegilops speltoides	Angiospermae	Poales		NCBI
Eleusine_indica	Eleusine indica	Angiospermae	Poales		NCBI
Tripsacum_dactyloides	Tripsacum dactyloides	Angiospermae	Poales		NCBI
Zea_mays	Zea mays	Angiospermae	Poales		NCBI
Zea_luxurians	Zea luxurians	Angiospermae	Poales		NCBI
Zea_perennis	Zea perennis	Angiospermae	Poales		NCBI
Chrysopogon_zizanioides	Chrysopogon zizanioides	Angiospermae	Poales		NCBI
Saccharum_officinarum	Saccharum officinarum	Angiospermae	Poales		NCBI
Sorghum_bicolor	Sorghum bicolor	Angiospermae	Poales		NCBI
Oryza_minuta	Oryza minuta	Angiospermae	Poales		NCBI
Oryza_sativa	Oryza sativa	Angiospermae	Poales		NCBI
Oryza_rufipogon	Oryza rufipogon	Angiospermae	Poales		NCBI
Phoenix_dactylifera	Phoenix dactylifera	Angiospermae	Poales		NCBI
Cocos_nucifera	Cocos nucifera	Angiospermae	Poales		NCBI
Hepatica_maxima	Hepatica maxima	Angiospermae	Ranunculales		NCBI
Aconitum_kusnezoffii	Aconitum kusnezoffii	Angiospermae	Ranunculales		NCBI
Macadamia_integrifolia	Macadamia integrifolia	Angiospermae	Proteales		NCBI
Nelumbo_nucifera	Nelumbo nucifera	Angiospermae	Proteales		NCBI
Vitis_vinifera	Vitis vinifera	Angiospermae	Vitales		NCBI
Camellia_sinensis	Camellia sinensis	Angiospermae	Ericales		NCBI
Vaccinium_macrocarpon	Vaccinium macrocarpon	Angiospermae	Ericales		NCBI
Aegiceras_corniculatum	Aegiceras corniculatum	Angiospermae	Ericales		NCBI
Nepenthes_ventricosa	Nepenthes ventricosa	Angiospermae	Caryophyllales		NCBI
Bougainvillea_spectabilis	Bougainvillea spectabilis	Angiospermae	Caryophyllales		NCBI
Mirabilis_jalapa	Mirabilis jalapa	Angiospermae	Caryophyllales		NCBI
Mirabilis_himalaica	Mirabilis himalaica	Angiospermae	Caryophyllales		NCBI
Silene_latifolia	Silene latifolia	Angiospermae	Caryophyllales		NCBI
Agrostemma_githago	Agrostemma githago	Angiospermae	Caryophyllales		NCBI
Spinacia_oleracea	Spinacia oleracea	Angiospermae	Caryophyllales		NCBI
Chenopodium_quinoa	Chenopodium quinoa	Angiospermae	Caryophyllales		NCBI
Beta_vulgaris	Beta vulgaris	Angiospermae	Caryophyllales		NCBI
Beta_macrocarpa	Beta macrocarpa	Angiospermae	Caryophyllales		NCBI
Malania_oleifera	Malania oleifera	Angiospermae	Santalales		NCBI
Tolypanthus_maclurei	Tolypanthus maclurei	Angiospermae	Santalales		NCBI
Scyphiphora_hydrophyllacea	Scyphiphora hydrophyllacea	Angiospermae	Gentianales		NCBI
Rhazya_stricta	Rhazya stricta	Angiospermae	Gentianales		NCBI
Asclepias_syriaca	Asclepias syriaca	Angiospermae	Gentianales		NCBI
Cynanchum_auriculatum	Cynanchum auriculatum	Angiospermae	Gentianales		NCBI
Evolvulus_alsinoides	Evolvulus alsinoides	Angiospermae	Solanales		NCBI
Ipomoea_nil	Ipomoea nil	Angiospermae	Solanales		NCBI
Nicotiana_tabacum	Nicotiana tabacum	Angiospermae	Solanales		NCBI
Nicotiana_attenuata	Nicotiana attenuata	Angiospermae	Solanales		NCBI
Hyoscyamus_niger	Hyoscyamus niger	Angiospermae	Solanales		NCBI
Physochlaina_orientalis	Physochlaina orientalis	Angiospermae	Solanales		NCBI
Capsicum_annuum	Capsicum annuum	Angiospermae	Solanales		NCBI
Solanum_melongena	Solanum melongena	Angiospermae	Solanales		NCBI
Solanum_aethiopicum	Solanum aethiopicum	Angiospermae	Solanales		NCBI
Solanum_torvum	Solanum torvum	Angiospermae	Solanales		NCBI
Solanum_lycopersicum	Solanum lycopersicum	Angiospermae	Solanales		NCBI
Solanum_pennellii	Solanum pennellii	Angiospermae	Solanales		NCBI
Dorcoceras_hygrometricum	Dorcoceras hygrometricum	Angiospermae	Lamiales		NCBI
Castilleja_paramensis	Castilleja paramensis	Angiospermae	Lamiales		NCBI
Erythranthe_guttata	Erythranthe guttata	Angiospermae	Lamiales		NCBI
Salvia_miltiorrhiza	Salvia miltiorrhiza	Angiospermae	Lamiales		NCBI
Rotheca_serrata	Rotheca serrata	Angiospermae	Lamiales		NCBI
Ajuga_reptans	Ajuga reptans	Angiospermae	Lamiales		NCBI
Utricularia_reniformis	Utricularia reniformis	Angiospermae	Lamiales		NCBI
Hesperelaea_palmeri	Hesperelaea palmeri	Angiospermae	Lamiales		NCBI
Codonopsis_lanceolata	Codonopsis lanceolata	Angiospermae	Asterales		NCBI
Platycodon_grandiflorus	Platycodon grandiflorus	Angiospermae	Asterales		NCBI
Arctium_tomentosum	Arctium tomentosum	Angiospermae	Asterales		NCBI
Arctium_lappa	Arctium lappa	Angiospermae	Asterales		NCBI
Lactuca_saligna	Lactuca saligna	Angiospermae	Asterales		NCBI
Lactuca_sativa	Lactuca sativa	Angiospermae	Asterales		NCBI
Diplostephium_hartwegii	Diplostephium hartwegii	Angiospermae	Asterales		NCBI
Helianthus_grosseserratus	Helianthus grosseserratus	Angiospermae	Asterales		NCBI
Helianthus_tuberosus	Helianthus tuberosus	Angiospermae	Asterales		NCBI
Helianthus_occidentalis	Helianthus occidentalis	Angiospermae	Asterales		NCBI
Helianthus_strumosus	Helianthus strumosus	Angiospermae	Asterales		NCBI
Helianthus_annuus	Helianthus annuus	Angiospermae	Asterales		NCBI
Ageratum_conyzoides	Ageratum conyzoides	Angiospermae	Asterales		NCBI
Chrysanthemum_boreale	Chrysanthemum boreale	Angiospermae	Asterales		NCBI
Quintinia_verdonii	Quintinia verdonii	Angiospermae	Paracryphiales		SRA	SRR12000843
Daucus_carota	Daucus carota	Angiospermae	Apiales		NCBI
Apium_graveolens	Apium graveolens	Angiospermae	Apiales		NCBI
Saposhnikovia_divaricata	Saposhnikovia divaricata	Angiospermae	Apiales		NCBI
Panax_notoginseng	Panax notoginseng	Angiospermae	Apiales		NCBI
Panax_quinquefolius	Panax quinquefolius	Angiospermae	Apiales		NCBI
Columellia_oblonga	Columellia oblonga	Angiospermae	Bruniales		SRA	SRR12000841
Adoxaceae	Adoxaceae	Angiospermae	Dipsacales		SRA	SRR7122096
Eucalyptus_grandis	Eucalyptus grandis	Angiospermae	Myrtales		NCBI
Lagerstroemia_indica	Lagerstroemia indica	Angiospermae	Myrtales		NCBI
Manihot_esculenta	Manihot esculenta	Angiospermae	Malpighiales		NCBI
Bruguiera_sexangula	Bruguiera sexangula	Angiospermae	Malpighiales		NCBI
Bruguiera_x	Bruguiera x rhynchopetala	Angiospermae	Malpighiales		NCBI
Passiflora_edulis	Passiflora edulis	Angiospermae	Malpighiales		NCBI
Geranium_maderense	Geranium maderense	Angiospermae	Geraniales		NCBI
Populus_alba	Populus alba	Angiospermae	Malpighiales		NCBI
Populus_davidiana	Populus davidiana	Angiospermae	Malpighiales		NCBI
Populus_tremula	Populus tremula	Angiospermae	Malpighiales		NCBI
Salix_cardiophylla	Salix cardiophylla	Angiospermae	Malpighiales		NCBI
Salix_suchowensis	Salix suchowensis	Angiospermae	Malpighiales		NCBI
Salix_polaris	Salix polaris	Angiospermae	Malpighiales		NCBI
Salix_purpurea	Salix purpurea	Angiospermae	Malpighiales		NCBI
Salix_paraflabellaris	Salix paraflabellaris	Angiospermae	Malpighiales		NCBI
Euonymus_alatus	Euonymus alatus	Angiospermae	Celastrales		NCBI
Citrus_sinensis	Citrus sinensis	Angiospermae	Sapindales		NCBI
Citrus_maxima	Citrus maxima	Angiospermae	Sapindales		NCBI
Citrus_unshiu	Citrus unshiu	Angiospermae	Sapindales		NCBI
Sapindus_mukorossi	Sapindus mukorossi	Angiospermae	Sapindales		NCBI
Carica_papaya	Carica papaya	Angiospermae	Brassicales		NCBI
Batis_maritima	Batis maritima	Angiospermae	Brassicales		NCBI
Brassica_napus	Brassica napus	Angiospermae	Brassicales		NCBI
Brassica_rapa	Brassica rapa	Angiospermae	Brassicales		NCBI
Brassica_juncea	Brassica juncea	Angiospermae	Brassicales		NCBI
Brassica_oleracea	Brassica oleracea	Angiospermae	Brassicales		NCBI
Raphanus_sativus	Raphanus sativus	Angiospermae	Brassicales		NCBI
Sinapis_arvensis	Sinapis arvensis	Angiospermae	Brassicales		NCBI
Brassica_nigra	Brassica nigra	Angiospermae	Brassicales		NCBI
Brassica_carinata	Brassica carinata	Angiospermae	Brassicales		NCBI
Boechera_stricta	Boechera stricta	Angiospermae	Brassicales		NCBI
Arabidopsis_thaliana	Arabidopsis thaliana	Angiospermae	Brassicales		NCBI
Capsella_rubella	Capsella rubella	Angiospermae	Brassicales		NCBI
Corchorus_capsularis	Corchorus capsularis	Angiospermae	Malvales		NCBI
Corchorus_olitorius	Corchorus olitorius	Angiospermae	Malvales		NCBI
Bombax_ceiba	Bombax ceiba	Angiospermae	Malvales		NCBI
Hibiscus_cannabinus	Hibiscus cannabinus	Angiospermae	Malvales		NCBI
Gossypium_arboreum	Gossypium arboreum	Angiospermae	Malvales		NCBI
Gossypium_barbadense	Gossypium barbadense	Angiospermae	Malvales		NCBI
Gossypium_harknessii	Gossypium harknessii	Angiospermae	Malvales		NCBI
Gossypium_hirsutum	Gossypium hirsutum	Angiospermae	Malvales		NCBI
Gossypium_davidsonii	Gossypium davidsonii	Angiospermae	Malvales		NCBI
Gossypium_raimondii	Gossypium raimondii	Angiospermae	Malvales		NCBI
Gossypium_trilobum	Gossypium trilobum	Angiospermae	Malvales		NCBI
Gossypium_thurberi	Gossypium thurberi	Angiospermae	Malvales		NCBI
Luffa_acutangula	Luffa acutangula	Angiospermae	Cucurbitales		NCBI
Cucurbita_pepo	Cucurbita pepo	Angiospermae	Cucurbitales		NCBI
Fagus_sylvatica	Fagus sylvatica	Angiospermae	Fagales		NCBI
Morus_notabilis	Morus notabilis	Angiospermae	Rosales		NCBI
Cannabis_sativa	Cannabis sativa	Angiospermae	Rosales		NCBI
Ziziphus_jujuba	Ziziphus jujuba	Angiospermae	Rosales		NCBI
Fragaria_orientalis	Fragaria orientalis	Angiospermae	Rosales		NCBI
Prunus_avium	Prunus avium	Angiospermae	Rosales		NCBI
Malus_domestica	Malus domestica	Angiospermae	Rosales		NCBI
Sorbus_torminalis	Sorbus torminalis	Angiospermae	Rosales		NCBI
Sorbus_aucuparia	Sorbus aucuparia	Angiospermae	Rosales		NCBI
Pyrus_betulifolia	Pyrus betulifolia	Angiospermae	Rosales		NCBI
Rhaphiolepis_bibas	Rhaphiolepis bibas	Angiospermae	Rosales		NCBI
Acacia_ligulata	Acacia ligulata	Angiospermae	Fabales		NCBI
Styphnolobium_japonicum	Styphnolobium japonicum	Angiospermae	Fabales		NCBI
Sophora_flavescens	Sophora flavescens	Angiospermae	Fabales		NCBI
Ammopiptanthus_mongolicus	Ammopiptanthus mongolicus	Angiospermae	Fabales		NCBI
Ammopiptanthus_nanus	Ammopiptanthus nanus	Angiospermae	Fabales		NCBI
Lotus_japonicus	Lotus japonicus	Angiospermae	Fabales		NCBI
Glycyrrhiza_uralensis	Glycyrrhiza uralensis	Angiospermae	Fabales		NCBI
Bupleurum_falcatum	Bupleurum falcatum	Angiospermae	Fabales		NCBI
Medicago_truncatula	Medicago truncatula	Angiospermae	Fabales		NCBI
Trifolium_pratense	Trifolium pratense	Angiospermae	Fabales		NCBI
Trifolium_meduseum	Trifolium meduseum	Angiospermae	Fabales		NCBI
Trifolium_grandiflorum	Trifolium grandiflorum	Angiospermae	Fabales		NCBI
Trifolium_aureum	Trifolium aureum	Angiospermae	Fabales		NCBI
Pongamia_pinnata	Pongamia pinnata	Angiospermae	Fabales		NCBI
Glycine_max	Glycine max	Angiospermae	Fabales		NCBI
Glycine_soja	Glycine soja	Angiospermae	Fabales		NCBI
Phaseolus_vulgaris	Phaseolus vulgaris	Angiospermae	Fabales		NCBI
Vigna_angularis	Vigna angularis	Angiospermae	Fabales		NCBI
Vigna_radiata	Vigna radiata	Angiospermae	Fabales		NCBI
Epirixanthes_elongata	Epirixanthes elongata	Angiospermae	Fabales		NCBI
Tamarindus_indica	Tamarindus indica	Angiospermae	Fabales		NCBI
Senna_occidentalis	Senna occidentalis	Angiospermae	Fabales		NCBI
Senna_tora	Senna tora	Angiospermae	Fabales		NCBI
Gleditsia_sinensis	Gleditsia sinensis	Angiospermae	Fabales		NCBI
Libidibia_coriaria	Libidibia coriaria	Angiospermae	Fabales		NCBI
Haematoxylum_brasiletto	Haematoxylum brasiletto	Angiospermae	Fabales		NCBI
Leucaena_trichandra	Leucaena trichandra	Angiospermae	Fabales		NCBI
Cycas_taitungensis	Cycas taitungensis	Acrogymnospermae	Cycas(Cycadales)/Cycadaceae		NCBI
Cy_108	Cycas debaoensis	Acrogymnospermae	Cycas(Cycadales)/Cycadaceae		Liu et al.
Cy_107	Cycas chevalieri	Acrogymnospermae	Cycas(Cycadales)/Cycadaceae		Liu et al.
CY_109	CY 109	Acrogymnospermae	Cycas(Cycadales)/Cycadaceae		Liu et al.
Ce_30	Ceratozamia hildae	Acrogymnospermae	Cycas(Cycadales)/Zamiaceae		Liu et al.
Ma_39	Macrozamia johnsonii	Acrogymnospermae	Cycas(Cycadales)/Zamiaceae		Liu et al.
Mi_1	Microcycas calocoma	Acrogymnospermae	Cycas(Cycadales)/Zamiaceae		Liu et al.
L_2	Lepidozamia peroffskyana	Acrogymnospermae	Cycas(Cycadales)/Zamiaceae		Liu et al.
Z_80	Zamia furfuracea	Acrogymnospermae	Cycas(Cycadales)/Zamiaceae		Liu et al.
D_16	Dioon caputoi	Acrogymnospermae	Cycas(Cycadales)/Zamiaceae		Liu et al.
S_1	Stangeria eriopus	Acrogymnospermae	Cycas(Cycadales)/Zamiaceae		Liu et al.
B_2	Bowenia serrulata	Acrogymnospermae	Cycas(Cycadales)/Zamiaceae		Liu et al.
E_64	Encephalartos longifolius	Acrogymnospermae	Cycas(Cycadales)/Zamiaceae		Liu et al.
FLG_30	Ginkgo biloba 1	Acrogymnospermae	Ginkgo		Liu et al.
Ginkgo_biloba	Ginkgo biloba	Acrogymnospermae	Ginkgo		NCBI
Pinus_taeda	Pinus taeda	Acrogymnospermae	Pinales/Pinaceae		NCBI
kib_4	Picea likiangensis	Acrogymnospermae	Pinales/Pinaceae		Liu et al.
kib_5	Cedrus deodara	Acrogymnospermae	Pinales/Pinaceae		Liu et al.
FLG_10	Keteleeria sp.	Acrogymnospermae	Pinales/Pinaceae		Liu et al.
FLG_40	Keteleeria sp.	Acrogymnospermae	Pinales/Pinaceae		Liu et al.
kib_3	Abies recurvata var. ernestii	Acrogymnospermae	Pinales/Pinaceae		Liu et al.
FLG_13	Pinus kwangtungensis	Acrogymnospermae	Pinales/Pinaceae		Liu et al.
FLG_37	Keteleeria fortunei	Acrogymnospermae	Pinales/Pinaceae		Liu et al.
FLG_23	Cathaya argyrophylla	Acrogymnospermae	Pinales/Pinaceae		Liu et al.
FLG_36	Pseudolarix amabilis	Acrogymnospermae	Pinales/Pinaceae		Liu et al.
FLG_43	Tsuga chinensis	Acrogymnospermae	Pinales/Pinaceae		Liu et al.
FLG_12	Araucaria cunninghamii	Acrogymnospermae	Araucariales/Araucariaceae		Liu et al.
FLG_19	Dacrycarpus imbricatus	Acrogymnospermae	Araucariales/Podocarpaceae		Liu et al.
FLG_34	Dacrydium pierrei	Acrogymnospermae	Araucariales/Podocarpaceae		Liu et al.
FLG_41	Prumnopitys andina	Acrogymnospermae	Araucariales/Podocarpaceae		Liu et al.
FLG_14	Nageia wallichiana	Acrogymnospermae	Araucariales/Podocarpaceae		Liu et al.
FLG_07	Nageia nagi	Acrogymnospermae	Araucariales/Podocarpaceae		Liu et al.
FLG_06	Podocarpus neriifolius	Acrogymnospermae	Araucariales/Podocarpaceae		Liu et al.
FLG_17	Afrocarpus gracilior	Acrogymnospermae	Araucariales/Podocarpaceae		Liu et al.
FLG_29	Platycladus orientalis	Acrogymnospermae	Cupressales/Cupressaceae		Liu et al.
FLG_18	Cupressus funebris	Acrogymnospermae	Cupressales/Cupressaceae		Liu et al.
FLG_32	Metasequoia glyptostroboides	Acrogymnospermae	Cupressales/Cupressaceae		Liu et al.
FLG_28	Taxodium distichum	Acrogymnospermae	Cupressales/Cupressaceae		Liu et al.
kib_1	Sequoia sempervirens	Acrogymnospermae	Cupressales/Cupressaceae		Liu et al.
FLG_21	Cryptomeria japonica	Acrogymnospermae	Cupressales/Cupressaceae		Liu et al.
FLG_39	Glyptostrobus pensilis	Acrogymnospermae	Cupressales/Cupressaceae		Liu et al.
FLG_11	Fokienia hodginsii	Acrogymnospermae	Cupressales/Cupressaceae		Liu et al.
FLG_01	Taiwania cryptomerioides	Acrogymnospermae	Cupressales/Cupressaceae		Liu et al.
FLG_20	Cephalotaxus sinensis	Acrogymnospermae	Cupressales/Taxaceae		Liu et al.
FLG_16	Torreya grandis	Acrogymnospermae	Cupressales/Taxaceae		Liu et al.
FLG_02	Taxus chinensis	Acrogymnospermae	Cupressales/Taxaceae		Liu et al.
FLG_24	Amentotaxus argotaenia	Acrogymnospermae	Cupressales/Taxaceae		Liu et al.
FLG_38	Calocedrus macrolepis	Acrogymnospermae	Cupressales/Cupressaceae		Liu et al.
CS_1	Sequoiadendron giganteum	Acrogymnospermae	Cupressales/Cupressaceae		Liu et al.
FLG_03	Juniperus formosana	Acrogymnospermae	Cupressales/Cupressaceae		Liu et al.
FLG_26	Cunninghamia lanceolata	Acrogymnospermae	Cupressales/Cupressaceae		Liu et al.
FLG_46	Xanthocyparis vietnamensis	Acrogymnospermae	Cupressales/Cupressaceae		Liu et al.
FLG_35	Thuja sutchuenensis	Acrogymnospermae	Cupressales/Cupressaceae		Liu et al.
FLG_42	Thujopsis dolabrata	Acrogymnospermae	Cupressales/Cupressaceae		Liu et al.
FLG_27	Gnetum montanum	Acrogymnospermae	Gnetales/Gnetaceae		Liu et al.
FLG_44	Welwitschia mirabilis 1	Acrogymnospermae	Gnetales/Welwitschiaceae		Liu et al.
Welwitschia_mirabilis	Welwitschia mirabilis	Acrogymnospermae	Gnetales/Welwitschiaceae		NCBI
FLG_25	Ephedra equisetina	Acrogymnospermae	Gnetales/Ephedraceae		Liu et al.
Ophioglossum_californicum	Ophioglossum californicum	Polypodiopsida	Ophioglossales		NCBI
Psilotum_nudum	Psilotum nudum	Polypodiopsida	Psilotales		NCBI
FLG_33	Sphaeropteris lepifera	Polypodiopsida	Cyatheales		Liu et al.
FLG_45	Azolla imbricata	Polypodiopsida	Salviniales		Liu et al.
Phlegmariurus_squarrosus	Phlegmariurus squarrosus	Lycopodiopsida	Lycopodiales		NCBI
Leiosporoceros_dussii	Leiosporoceros dussii	Anthocerotaceae	Leiosporocerotales		NCBI
Phaeoceros_laevis	Phaeoceros laevis	Anthocerotaceae	Notothyladales		NCBI
Nothoceros_aenigmaticus	Nothoceros aenigmaticus	Anthocerotaceae	Dendrocerotales		NCBI
Anthoceros_agrestis	Anthoceros agrestis	Anthocerotaceae	Anthocerotales		NCBI
Anthoceros_punctatus	Anthoceros punctatus	Anthocerotaceae	Anthocerotales		NCBI
Anthoceros_angustus	Anthoceros angustus	Anthocerotaceae	Anthocerotales		NCBI
Takakia_ceratophylla	Takakia ceratophylla	Bryophyta	Takakiales		Liu et al.
Takakia_4343a	Takakia 4343a	Bryophyta	Takakiales		Liu et al.
Flatbergium_sericeum	Flatbergium sericeum	Bryophyta	Sphagnales		Liu et al.
Flatbergium_novo	Flatbergium novo	Bryophyta	Sphagnales		Liu et al.
Sphagnum_2748	Sphagnum 2748	Bryophyta	Sphagnales		Liu et al.
Sphagnum_2735	Sphagnum 2735	Bryophyta	Sphagnales		Liu et al.
Sphagnum_palustre	Sphagnum palustre	Bryophyta	Sphagnales		NCBI
Ambuchanania_	Ambuchanania	Bryophyta	Sphagnales		Liu et al.
Eosphagnum_	Eosphagnum	Bryophyta	Sphagnales		Liu et al.
Andreaeobryum_macrosporum	Andreaeobryum macrosporum	Bryophyta	Andreaeobryales		Liu et al.
Andreaea_2746	Andreaea 2746	Bryophyta	Andreaeales		Liu et al.
Andreaea_wilsonii	Andreaea wilsonii	Bryophyta	Andreaeales		Liu et al.
Andreaea_wangiana	Andreaea wangiana	Bryophyta	Andreaeales		NCBI
Oedipodium_griffithianum	Oedipodium griffithianum	Bryophyta	Oedipodiales		Liu et al.
Tetrodontium_brownianum	Tetrodontium brownianum	Bryophyta	Tetraphidales		Liu et al.
Tetraphis_pellucida	Tetraphis pellucida	Bryophyta	Tetraphidales		Liu et al.
Buxbaumia_aphylla	Buxbaumia aphylla	Bryophyta	Buxbaumiales		Liu et al.
Diphyscium_3003	Diphyscium 3003	Bryophyta	Diphysciales		Liu et al.
Catascopium_nigritum	Catascopium nigritum	Bryophyta	Catoscopiales		NCBI
Scouleria_aquatica	Scouleria aquatica	Bryophyta	Scouleriales		NCBI
Drummondia_prorepens	Drummondia prorepens	Bryophyta	Scouleriales Drummondiaceae		NCBI
Bryoxiphium_norvegicum	Bryoxiphium norvegicum	Bryophyta	Bryoxiphiales		Liu et al.
Leucobryum_albidum	Leucobryum albidum	Bryophyta	Dicranales		Liu et al.
Fissidens_bushii	Fissidens bushii	Bryophyta	Dicranales		Liu et al.
Fissidens_dubius	Fissidens dubius	Bryophyta	Dicranales		Liu et al.
Leucoloma_rehmanii	Leucoloma rehmanii	Bryophyta	Dicranales		Liu et al.
Dicranum_scoparium	Dicranum scoparium	Bryophyta	Dicranales		Liu et al.
Chorisodontium_aciphyllum	Chorisodontium aciphyllum	Bryophyta	Dicranales		NCBI
Rhabdoweisia_crispata	Rhabdoweisia crispata	Bryophyta	Dicranales		Liu et al.
Ditrichum_pallidum	Ditrichum pallidum	Bryophyta	Dicranales		Liu et al.
Chionoloma_tenuirostre	Chionoloma tenuirostre	Bryophyta	Pottiales		NCBI
Tortella_	Tortella	Bryophyta	Pottiales		Liu et al.
Syntrichia_3889	Syntrichia 3889	Bryophyta	Pottiales		Liu et al.
Syntrichia_filaris	Syntrichia filaris	Bryophyta	Pottiales		NCBI
Ceratdon_purpureus	Ceratdon purpureus	Bryophyta	Dicranales		Liu et al.
Bruchia_vogesiaca	Bruchia vogesiaca	Bryophyta	Dicranales		Liu et al.
Hydropogonella_gymnostoma	Hydropogonella gymnostoma	Bryophyta	Hypnales		Liu et al.
Blindia_acuta	Blindia acuta	Bryophyta	Grimmiales		Liu et al.
Grimmia_pulvinata	Grimmia pulvinata	Bryophyta	Grimmiales		Liu et al.
Racomitrium_lanuginosum	Racomitrium lanuginosum	Bryophyta	Grimmiales		NCBI
Codriophorus_aciculare	Codriophorus aciculare	Bryophyta	Grimmiales		NCBI
Frisvollia_varia	Frisvollia varia	Bryophyta	Grimmiales		NCBI
Niphotrichum_ericoides	Niphotrichum ericoides	Bryophyta	Grimmiales		NCBI
Niphotrichum_elongatum	Niphotrichum elongatum	Bryophyta	Grimmiales		NCBI
Dilutineuron_laevigatum	Dilutineuron laevigatum	Bryophyta	Grimmiales		NCBI
Bucklandiella_orthotrichacea	Bucklandiella orthotrichacea	Bryophyta	Grimmiales		NCBI
Racomitrium_emersum	Racomitrium emersum	Bryophyta	Grimmiales		NCBI
Ptychomitrium_cucullatifolium	Ptychomitrium cucullatifolium	Bryophyta	Grimmiales		Liu et al.
Funaria_hygrometrica	Funaria hygrometrica	Bryophyta	Funariales		Liu et al.
Entosthodon_obtusus	Entosthodon obtusus	Bryophyta	Funariales		Liu et al.
Aphanorrhegma_serratum	Aphanorrhegma serratum	Bryophyta	Funariales		Liu et al.
Physcomitrium_patens	Physcomitrium patens	Bryophyta	Funariales		NCBI
Physcomitrella_patens	Physcomitrella patens	Bryophyta	Funariales		Liu et al.
Gigaspermum_repens	Gigaspermum repens	Bryophyta	Gigaspermales		Liu et al.
Lorentziella_imbricata	Lorentziella imbricata	Bryophyta	Gigaspermales		Liu et al.
Costesia_	Costesia	Bryophyta	Gigaspermales		Liu et al.
Oedipodiella_australis	Oedipodiella australis	Bryophyta	Gigaspermales		NCBI
Chamaebryum_	Chamaebryum	Bryophyta	Gigaspermales		Liu et al.
Chamaebryum_pottioides	Chamaebryum pottioides	Bryophyta	Gigaspermales		Liu et al.
Leptobryum_3336	Leptobryum 3336	Bryophyta	Splachnales		Liu et al.
Tetraplodon_fuegianus	Tetraplodon fuegianus	Bryophyta	Splachnales		NCBI
Tayloria_mirabilis	Tayloria mirabilis	Bryophyta	Splachnales		Liu et al.
Pulchrinodus_inflatus	Pulchrinodus inflatus	Bryophyta	Bryales		Liu et al.
Leptostomum_menziesii	Leptostomum menziesii	Bryophyta	Bryales		Liu et al.
Rhodobryum_ontariense	Rhodobryum ontariense	Bryophyta	Bryales		Liu et al.
Bryum_argenteum	Bryum argenteum	Bryophyta	Bryales		Liu et al.
Pohlia_3235	Pohlia 3235	Bryophyta	Bryales		Liu et al.
Pohlia_nutans	Pohlia nutans	Bryophyta	Bryales		NCBI
Mielichhoferia_elongata	Mielichhoferia elongata	Bryophyta	Bryales		NCBI
Leucolepis_acanthoneuron	Leucolepis acanthoneuron	Bryophyta	Bryales		Liu et al.
Mnium_hornum	Mnium hornum	Bryophyta	Bryales		Liu et al.
Goniobryum_3237	Goniobryum 3237	Bryophyta	Rhizogoniales		Liu et al.
Rhizogonium_distichum	Rhizogonium distichum	Bryophyta	Rhizogoniales		Liu et al.
Pyrrhobryum_spiniforme	Pyrrhobryum spiniforme	Bryophyta	Rhizogoniales		Liu et al.
Zygodon_viridisssimus	Zygodon viridisssimus	Bryophyta	Hypnales		Liu et al.
Zygodon_viridissimus	Zygodon viridissimus	Bryophyta	Hypnales		NCBI
Plenogemma_phyllantha	Plenogemma phyllantha	Bryophyta	Orthotrichales		NCBI
Orthotrichum_bicolor	Orthotrichum bicolor	Bryophyta	Orthotrichales		NCBI
Lewinskya_speciosa	Lewinskya speciosa	Bryophyta	Orthotrichales		NCBI
Ulota_hutchinsiae	Ulota hutchinsiae	Bryophyta	Orthotrichales		NCBI
Ulota_2740	Ulota 2740	Bryophyta	Orthotrichales		Liu et al.
Ulota_crispa	Ulota crispa	Bryophyta	Orthotrichales		NCBI
Orthotrichum_obtusifolium	Orthotrichum obtusifolium	Bryophyta	Orthotrichales		NCBI
Orthotrichum_gymnostomum	Orthotrichum gymnostomum	Bryophyta	Orthotrichales		NCBI
Orthotrichum_2739	Orthotrichum 2739	Bryophyta	Orthotrichales		Liu et al.
Orthotrichum_stellatum	Orthotrichum stellatum	Bryophyta	Orthotrichales		NCBI
Orthotrichum_callistomum	Orthotrichum callistomum	Bryophyta	Orthotrichales		NCBI
Orthotrichum_diaphanum	Orthotrichum diaphanum	Bryophyta	Orthotrichales		NCBI
Orthotrichum_macrocephalum	Orthotrichum macrocephalum	Bryophyta	Orthotrichales		NCBI
Stoneobryum_bunyaense	Stoneobryum bunyaense	Bryophyta	Orthotrichales		NCBI
Stoneobryum_mirum	Stoneobryum mirum	Bryophyta	Orthotrichales		NCBI
Macromitrium_4366	Macromitrium 4366	Bryophyta	Orthotrichales		Liu et al.
Schlotheimia_ferruginea	Schlotheimia ferruginea	Bryophyta	Orthotrichales		Liu et al.
Hymenodontopsis_	Hymenodontopsis	Bryophyta	Aulacomniales		Liu et al.
Aulacomnium_heterostichum	Aulacomnium heterostichum	Bryophyta	Aulacomniales		Liu et al.
Aulacomnium_palustre	Aulacomnium palustre	Bryophyta	Aulacomniales		Liu et al.
Racopilum_4365	Racopilum 4365	Bryophyta	Hypnodendrales		Liu et al.
Mniodendron_camptotheca	Mniodendron camptotheca	Bryophyta	Hypnodendrales		Liu et al.
Mniodendron_comosum	Mniodendron comosum	Bryophyta	Hypnodendrales		Liu et al.
Touwiodendron_diversifolium	Touwiodendron diversifolium	Bryophyta	Hypnodendrales		Liu et al.
Hypnodendron_vitiense	Hypnodendron vitiense	Bryophyta	Hypnodendrales		Liu et al.
Spiridens_camusii	Spiridens camusii	Bryophyta	Hypnodendrales		Liu et al.
Bescherellia_brevifolia	Bescherellia brevifolia	Bryophyta	Hypnodendrales		Liu et al.
Bescherellia_elegantissima	Bescherellia elegantissima	Bryophyta	Hypnodendrales		Liu et al.
Braithwaithea_sulcata	Braithwaithea sulcata	Bryophyta	Hypnodendrales		Liu et al.
Sciadocladus_menziesii	Sciadocladus menziesii	Bryophyta	Hypnodendrales		Liu et al.
Cyrtopodendron_vieillardii	Cyrtopodendron vieillardii	Bryophyta	Hypnodendrales		Liu et al.
Pterobryella_rigida	Pterobryella rigida	Bryophyta	Hypnodendrales		Liu et al.
Orthorrhynchium_elegans	Orthorrhynchium elegans	Bryophyta	Ptychomniales		Liu et al.
Rhabdodontium_buftonii	Rhabdodontium buftonii	Bryophyta	Ptychomniales		Liu et al.
Hampeella_alaris	Hampeella alaris	Bryophyta	Ptychomniales		Liu et al.
Ptychomnion_cygnisetum	Ptychomnion cygnisetum	Bryophyta	Ptychomniales		NCBI
Ptych23_2867	Ptych23 2867	Bryophyta	Ptychomniales		Liu et al.
Dichelodontium_nitidum	Dichelodontium nitidum	Bryophyta	Ptychomniales		Liu et al.
Cladomnion_ericoides	Cladomnion ericoides	Bryophyta	Ptychomniales		Liu et al.
Garovaglia_elegans	Garovaglia elegans	Bryophyta	Ptychomniales		Liu et al.
Euptychium_setigerum	Euptychium setigerum	Bryophyta	Ptychomniales		Liu et al.
Euptychium_cuspidatum	Euptychium cuspidatum	Bryophyta	Ptychomniales		Liu et al.
Glyphothecium_sciuroides	Glyphothecium sciuroides	Bryophyta	Ptychomniales		Liu et al.
Dendrocyathophorum_decolyi	Dendrocyathophorum decolyi	Bryophyta	Hypopterygiales		Liu et al.
Canalohypopterygium_tamariscinum	Canalohypopterygium tamariscinum	Bryophyta	Hypopterygiales		Liu et al.
Catharomnion_ciliatum	Catharomnion ciliatum	Bryophyta	Hypopterygiales		Liu et al.
Hypopterygium_3233	Hypopterygium 3233	Bryophyta	Hypopterygiales		Liu et al.
Cyathophorum_hookerianum	Cyathophorum hookerianum	Bryophyta	Hypopterygiales		Liu et al.
Dendrohypopterygium_filiculiforme	Dendrohypopterygium filiculiforme	Bryophyta	Hypopterygiales		Liu et al.
Lopidium_struthiopteris	Lopidium struthiopteris	Bryophyta	Hypopterygiales		Liu et al.
Distichophyllum_pulchellum	Distichophyllum pulchellum	Bryophyta	Hookeriales		Liu et al.
Daltonia_latimarginata	Daltonia latimarginata	Bryophyta	Hookeriales		Liu et al.
Achrophyllum_magellanicum	Achrophyllum magellanicum	Bryophyta	Hookeriales		Liu et al.
Calyptrochaeta_asplenoides	Calyptrochaeta asplenoides	Bryophyta	Hookeriales		Liu et al.
Schimperobryum_splendidissimum	Schimperobryum splendidissimum	Bryophyta	Hookeriales		Liu et al.
Hookeria_acutifolia	Hookeria acutifolia	Bryophyta	Hookeriales		Liu et al.
Pilotrichum_evanescens	Pilotrichum evanescens	Bryophyta	Hookeriales		Liu et al.
Hemiragis_aurea	Hemiragis aurea	Bryophyta	Hookeriales		Liu et al.
Lepidopilum_scabrisetum	Lepidopilum scabrisetum	Bryophyta	Hookeriales		Liu et al.
Taxithelium_planum	Taxithelium planum	Bryophyta	Hypnales		Liu et al.
Jaegerina_solitaria	Jaegerina solitaria	Bryophyta	Hypnales		Liu et al.
Calyptothecium_pinnatum	Calyptothecium pinnatum	Bryophyta	Hypnales		Liu et al.
Symphysodontella_subulata	Symphysodontella subulata	Bryophyta	Hypnales		Liu et al.
Cyptodontopsis_leveillei	Cyptodontopsis leveillei	Bryophyta	Hypnales		Liu et al.
Baldwiniella_kealeensis	Baldwiniella kealeensis	Bryophyta	Hypnales		Liu et al.
Sanionia_uncinata	Sanionia uncinata	Bryophyta	Hypnales		NCBI
Callicladium_imponens	Callicladium imponens	Bryophyta	Hypnales		NCBI
Anomodon_rugelii	Anomodon rugelii	Bryophyta	Hypnales		NCBI
Pseudanomodon_attenuatus	Pseudanomodon attenuatus	Bryophyta	Hypnales		NCBI
Anomodon_2750	Anomodon 2750	Bryophyta	Hypnales		Liu et al.
Hypnodendron_3587	Hypnodendron 3587	Bryophyta	Hypnodendrales		Liu et al.
Echinodium_hispidum	Echinodium hispidum	Bryophyta	Hypnales		Liu et al.
Neckeropsis_lepineana	Neckeropsis lepineana	Bryophyta	Hypnales		Liu et al.
Climacium_americanum	Climacium americanum	Bryophyta	Hypnales		NCBI
Climacium_dendroides	Climacium dendroides	Bryophyta	Hypnales		NCBI
Trachypodopsis_serrulata	Trachypodopsis serrulata	Bryophyta	Hypnales		Liu et al.
Brachythecium_rivulare	Brachythecium rivulare	Bryophyta	Hypnales		NCBI
Plagiothecium_laetum	Plagiothecium laetum	Bryophyta	Hypnales		Liu et al.
Pseudotaxyphyllum_elegans	Pseudotaxyphyllum elegans	Bryophyta	Hypnales		Liu et al.
Myurella_julacea	Myurella julacea	Bryophyta	Hypnales		NCBI
Yunnanobryum_rhyacophilum	Yunnanobryum rhyacophilum	Bryophyta	Hypnales		Liu et al.
Leptotheca_gaudichaudii	Leptotheca gaudichaudii	Bryophyta	Orthodontiales		Liu et al.
Hymenodon_pilifer	Hymenodon pilifer	Bryophyta	Orthodontiales		Liu et al.
Orthodontium_lineare	Orthodontium lineare	Bryophyta	Orthodontiales		Liu et al.
Bartramia_patens	Bartramia patens	Bryophyta	Bartramiales		Liu et al.
Philonotis_3230	Philonotis 3230	Bryophyta	Bartramiales		NCBI
Bartramia_pomiformis	Bartramia pomiformis	Bryophyta	Bartramiales		NCBI
Bartramia_2747	Bartramia 2747	Bryophyta	Bartramiales		Liu et al.
Rhacocarpus_purpurascens	Rhacocarpus purpurascens	Bryophyta	Hedwigiales		Liu et al.
Hedwigia_ciliata	Hedwigia ciliata	Bryophyta	Hedwigiales		Liu et al.
Braunia_secunda	Braunia secunda	Bryophyta	Hedwigiales		Liu et al.
Hedwigidium_integrifolium	Hedwigidium integrifolium	Bryophyta	Hedwigiales		Liu et al.
Timmia_megapolitana	Timmia megapolitana	Bryophyta	Timmiales		Liu et al.
Timmia_austriaca	Timmia austriaca	Bryophyta	Timmiales		Liu et al.
Timmia_norvegica	Timmia norvegica	Bryophyta	Timmiales		Liu et al.
Alophozia_azorica	Alophozia azorica	Bryophyta	Polytrichales		Liu et al.
Dawsonia_polytrichoides	Dawsonia polytrichoides	Bryophyta	Polytrichales		Liu et al.
Atrichum_fruiting	Atrichum fruiting	Bryophyta	Polytrichales		Liu et al.
Atrichum_angustatum	Atrichum angustatum	Bryophyta	Polytrichales		NCBI
Pogonatum_convolutum	Pogonatum convolutum	Bryophyta	Polytrichales		Liu et al.
Dendroligotrichum_dendroides	Dendroligotrichum dendroides	Bryophyta	Polytrichales		Liu et al.
Polytrichum_commune	Polytrichum commune	Bryophyta	Polytrichales		NCBI
Atrichopsis_compressus	Atrichopsis compressus	Bryophyta	Polytrichales		Liu et al.
Marchantia_paleacea	Marchantia paleacea	Marchantiophyta	Marchantiales		NCBI
Riccia_fluitans	Riccia fluitans	Marchantiophyta	Marchantiales		NCBI
Dumortiera_hirsute	Dumortiera hirsute	Marchantiophyta	Marchantiales		Liu et al.
Cryptomitrium_himalayense	Cryptomitrium himalayense	Marchantiophyta	Marchantiales		Liu et al.
Wiesnerella_denudata	Wiesnerella denudata	Marchantiophyta	Marchantiales		NCBI
Asterella_californica	Asterella californica	Marchantiophyta	Marchantiales		Liu et al.
Conocephalum_conicum	Conocephalum conicum	Marchantiophyta	Marchantiales		Liu et al.
Riccia_cavernosa	Riccia cavernosa	Marchantiophyta	Marchantiales		Liu et al.
Asterella_wallichiana	Asterella wallichiana	Marchantiophyta	Marchantiales		Liu et al.
Haplomitrium_mnoides	Haplomitrium mnoides	Marchantiophyta	Haplomitriales		Liu et al.
Haplomitrium_mnioides	Haplomitrium mnioides	Marchantiophyta	Haplomitriales		Liu et al.
Haplomitrium_hookeri	Haplomitrium hookeri	Marchantiophyta	Haplomitriales		NCBI
Treubia_lacunosa	Treubia lacunosa	Marchantiophyta	Treubiales		Liu et al.
Pleurozia_purpurea	Pleurozia purpurea	Marchantiophyta	Pleuroziales		Liu et al.
Metzgeria_leptoneura	Metzgeria leptoneura	Marchantiophyta	Metzgeriales		Liu et al.
Metzgeria_furcata	Metzgeria furcata	Marchantiophyta	Metzgeriales		NCBI
Aneura_pinguis	Aneura pinguis	Marchantiophyta	Metzgeriales		Liu et al.
Riccardia_palmata	Riccardia palmata	Marchantiophyta	Metzgeriales		Liu et al.
Ptilidium_ciliare	Ptilidium ciliare	Marchantiophyta	Ptilidiales		NCBI
Porella_platyphylla	Porella platyphylla	Marchantiophyta	Porellales		NCBI
Ptilidium_pulcherrimum	Ptilidium pulcherrimum	Marchantiophyta	Ptilidiales		Liu et al.
Radula_japonica	Radula japonica	Marchantiophyta	Porellales		Liu et al.
Porella_plumosa	Porella plumosa	Marchantiophyta	Porellales		Liu et al.
Ptychanthus_striatus	Ptychanthus striatus	Marchantiophyta	Porellales		Liu et al.
Frullania_orientalis	Frullania orientalis	Marchantiophyta	Porellales		Liu et al.
Nowellia_curvifolia	Nowellia curvifolia	Marchantiophyta	Jungermanniales		Liu et al.
Odontoschisma_sp	Odontoschisma sp	Marchantiophyta	Jungermanniales		Liu et al.
Plicanthus_birmensis	Plicanthus birmensis	Marchantiophyta	Jungermanniales		Liu et al.
Douinia_plicata	Douinia plicata	Marchantiophyta	Jungermanniales		NCBI
Diplophyllum_taxifolium	Diplophyllum taxifolium	Marchantiophyta	Jungermanniales		NCBI
Trilophozia_quinquedentata	Trilophozia quinquedentata	Marchantiophyta	Jungermanniales		NCBI
Scapania_ornithopodioides	Scapania ornithopodioides	Marchantiophyta	Jungermanniales		Liu et al.
Scapania_ampliata	Scapania ampliata	Marchantiophyta	Jungermanniales		NCBI
Scapania_curta	Scapania curta	Marchantiophyta	Jungermanniales		Liu et al.
Scapania_	Scapania	Marchantiophyta	Jungermanniales		Liu et al.
Herbertus_ramosus	Herbertus ramosus	Marchantiophyta	Jungermanniales		Liu et al.
Heteroscyphus_zollingeri	Heteroscyphus zollingeri	Marchantiophyta	Jungermanniales		Liu et al.
Plagiochila_asplenioides	Plagiochila asplenioides	Marchantiophyta	Jungermanniales		Liu et al.
Trichocolea_tomentella	Trichocolea tomentella	Marchantiophyta	Jungermanniales		Liu et al.
Lepidozia_sp	Lepidozia sp	Marchantiophyta	Jungermanniales		Liu et al.
Lepidozia_fauriana	Lepidozia fauriana	Marchantiophyta	Jungermanniales		Liu et al.
Bazzania_sp	Bazzania sp	Marchantiophyta	Jungermanniales		Liu et al.
Bazzania_	Bazzania	Marchantiophyta	Jungermanniales		Liu et al.
Metacalypogeia_alternifolia	Metacalypogeia alternifolia	Marchantiophyta	Marchantiales		Liu et al.
Solenostoma_truncatum	Solenostoma truncatum	Marchantiophyta	Jungermanniales		Liu et al.
Solenostoma_sphaerocarpum	Solenostoma sphaerocarpum	Marchantiophyta	Jungermanniales		NCBI
Calypogeia_arguta	Calypogeia arguta	Marchantiophyta	Jungermanniales		NCBI
Calypogeia_integristipula	Calypogeia integristipula	Marchantiophyta	Jungermanniales		NCBI
Calypogeia_fissa	Calypogeia fissa	Marchantiophyta	Jungermanniales		NCBI
Calypogeia_suecica	Calypogeia suecica	Marchantiophyta	Jungermanniales		NCBI
Gymnomitrion_concinnatum	Gymnomitrion concinnatum	Marchantiophyta	Jungermanniales		NCBI
Pallavicinia_lyellii	Pallavicinia lyellii	Marchantiophyta	Pallaviciniales		Liu et al.
Pellia_endiviifolia	Pellia endiviifolia	Marchantiophyta	Pelliales		Liu et al.
Makinoa_sp	Makinoa sp	Marchantiophyta	Fossombroniales		Liu et al.
Fossombronia_cristula	Fossombronia cristula	Marchantiophyta	Fossombroniales		Liu et al.
Fossombronia_foveolata	Fossombronia foveolata	Marchantiophyta	Fossombroniales		NCBI
Blasia_pusilla	Blasia pusilla	Marchantiophyta	Blasiales		Liu et al.
Lunularia_cruciata	Lunularia cruciata	Marchantiophyta	Marchantiales		Liu et al.
Marchantia_polymorpha	Marchantia polymorpha	Marchantiophyta	Marchantiales		Liu et al.
Dumortiera_hirsuta	Dumortiera hirsuta	Marchantiophyta	Marchantiales		NCBI
Nitella_hyalina	Nitella hyalina	Streptophyte algea grade	Charales		NCBI
Chara_vulgaris	Chara vulgaris	Streptophyte algea grade	Charales		NCBI
Roya_obtusa	Roya obtusa	Streptophyte algea grade	Zygnematales		NCBI
Roya_anglica	Roya anglica	Streptophyte algea grade	Zygnematales		NCBI
Closterium_baillyanum	Closterium baillyanum	Streptophyte algea grade	Desmidiales		NCBI
Gonatozygon_brebissonii	Gonatozygon brebissonii	Streptophyte algea grade	Desmidiales		NCBI
Coleochaete_scutata	Coleochaete scutata	Streptophyte algea grade	Coleochaetales		NCBI
Chaetosphaeridium_globosum	Chaetosphaeridium globosum	Streptophyte algea grade	Coleochaetales		NCBI
Klebsormidium_nitens	Klebsormidium nitens	Streptophyte algea grade	Klebsormidiophyceae		NCBI
Entransia_fimbriata	Entransia fimbriata	Streptophyte algea grade	Zygnematales		NCBI
Chlorokybus_atmophyticus	Chlorokybus atmophyticus	Streptophyte algea grade	Chlorokybales		NCBI
Chloroparvula_japonica	Chloroparvula japonica	Chlorophyta	Chloropicales		NCBI
Chloroparvula_pacifica	Chloroparvula pacifica	Chlorophyta	Chloropicales		NCBI
Chloropicon_maureeniae	Chloropicon maureeniae	Chlorophyta	Chloropicales		NCBI
Chloropicon_primus	Chloropicon primus	Chlorophyta	Chloropicales		NCBI
Chloropicon_roscoffensis	Chloropicon roscoffensis	Chlorophyta	Chloropicales		NCBI
Chloropicon_sieburthii	Chloropicon sieburthii	Chlorophyta	Chloropicales		NCBI
Chloropicon_mariensis	Chloropicon mariensis	Chlorophyta	Chloropicales		NCBI
Chloropicon_laureae	Chloropicon laureae	Chlorophyta	Chloropicales		NCBI
Monomastix_sp-OKE-1	Monomastix sp-OKE-1	Chlorophyta	Monomastigales		NCBI
Micromonas_commoda	Micromonas commoda	Chlorophyta	Mamiellales		NCBI
Bathycoccus_prasinos	Bathycoccus prasinos	Chlorophyta	Mamiellales		NCBI
Nephroselmis_olivacea	Nephroselmis olivacea	Chlorophyta	Nephroselmidales		NCBI
Scherffelia_dubia	Scherffelia dubia	Chlorophyta	Chlorodendrales		NCBI
Ostreobium_quekettii	Ostreobium quekettii	Chlorophyta	Bryopsidales		NCBI
Botryococcus_braunii	Botryococcus braunii	Chlorophyta	Chlorellales		NCBI
Trebouxiophyceae_sp-MX-AZ01	Trebouxiophyceae sp-MX-AZ01	Chlorophyta	Chlorellales		NCBI
Coccomyxa_subellipsoidea	Coccomyxa subellipsoidea	Chlorophyta	Chlorellales		NCBI
Lobosphaera_incisa	Lobosphaera incisa	Chlorophyta	Chlorellales		NCBI
Jaagichlorella_roystonensis	Jaagichlorella roystonensis	Chlorophyta	Chlorellales		NCBI
Jaagichlorella_hainangensis	Jaagichlorella hainangensis	Chlorophyta	Chlorellales		NCBI
Chlorella_sorokiniana	Chlorella sorokiniana	Chlorophyta	Chlorellales		NCBI
Micractinium_variabile	Micractinium variabile	Chlorophyta	Chlorellales		NCBI
Chlorella_vulgaris	Chlorella vulgaris	Chlorophyta	Chlorellales		NCBI
Chlorella_variabilis	Chlorella variabilis	Chlorophyta	Chlorellales		NCBI
Auxenochlorella_protothecoides	Auxenochlorella protothecoides	Chlorophyta	Chlorellales		NCBI
Prototheca_wickerhamii	Prototheca wickerhamii	Chlorophyta	Chlorellales		NCBI
Prototheca_bovis	Prototheca bovis	Chlorophyta	Chlorellales		NCBI
Prototheca_ciferrii	Prototheca ciferrii	Chlorophyta	Chlorellales		NCBI
Helicosporidium_sp-Simulium-jonesi	Helicosporidium sp-Simulium-jonesi	Chlorophyta	Chlorellales		NCBI
Oltmannsiellopsis_viridis	Oltmannsiellopsis viridis	Chlorophyta	Oltmannsiellopsidales		NCBI
Tupiella_akineta	Tupiella akineta	Chlorophyta	Ulotrichales		NCBI
Bangia_fuscopurpurea	Bangia fuscopurpurea	Rhodophyta	Bangiales		NCBI
Balbiania_investiens	Balbiania investiens	Rhodophyta	Balbianiales		NCBI
Agarophyton_tenuistipitatum	Agarophyton tenuistipitatum	Rhodophyta	Gracilariales		NCBI
Rhodella_violacea	Rhodella violacea	Rhodophyta	Rhodellales		NCBI
Glaucosphaera_vacuolata	Glaucosphaera vacuolata	Rhodophyta	Glaucosphaerales		NCBI
Sahlingia_subintegra	Sahlingia subintegra	Rhodophyta	Erythropeltidales		NCBI
Pulvinaster_venetus	Pulvinaster venetus	Rhodophyta	Compsopogonales		NCBI
Cyanidioschyzon_merolae	Cyanidioschyzon merolae	Rhodophyta	Cyanidiales		NCBI
Cyanophora biloba	Cyanophora biloba	Glauchophyta	Cyanophoraceae		NCBI
Cyanophora paradoxa	Cyanophora paradoxa	Glauchophyta	Cyanophoraceae		NCBI
Cyanophora sudae	Cyanophora sudae	Glauchophyta	Cyanophoraceae		NCBI
Cyanoptyche gloeocystis	Cyanoptyche gloeocystis	Glauchophyta	Cyanoptyche		NCBI
Glaucocystis nostochinearum	Glaucocystis nostochinearum	Glauchophyta	Glaucocystales		NCBI
Gloeochaete wittrockiana	Gloeochaete wittrockiana	Glauchophyta	Gloeochaetales		NCBI
References
Liu Y, Johnson MG, Cox CJ, Medina R, Devos N, Vanderpoorten A, Hedenäs L, Bell NE, Shevock JR, Aguero B, et al. 2019. Resolution of the ordinal phylogeny of mosses using targeted exons from organellar and nuclear genomes. Nat Commun 10:1485
Xue J, Dong S, Wang M, Song T, Zhou G, Li Z, Van de Peer Y, Shao Z, Wang W, Chen M, et al. 2020. Mitochondrial genes from eighteen angiosperms fill sampling gaps for phylogenomic inferences of the early diversification of flowering plants. J. Syst. Evol.:jse.12708.

## Sheet: S2
Supplemental Table 2 Mean values of GC content for 565 genomes dataset
linkage	gc_all	gc_1	gc_2	gc_3
tracheophyta	0.419867	0.481928	0.419569	0.358103
Hornworts	0.373163	0.439846	0.39304	0.286603
Mosses	0.356351	0.426022	0.372861	0.27017
Liverworts	0.379168	0.435824	0.386551	0.315129
Charophyta	0.341084	0.433377	0.370073	0.2198
Chlorophyta	0.368905	0.465999	0.373929	0.266788
Rhodophyta	0.292253	0.360207	0.337981	0.178566

## Sheet: S3
Supplemental Table 3 RSCU (Relative Synonymous Codon Usage) values for each codon type
Spicies	aaa	aac	aag	aat	aca	acc	acg	act	aga	agc	agg	agt	ata	atc	atg	att	caa	cac	cag	cat	cca	ccc	ccg	cct	cga	cgc	cgg	cgt	cta	ctc	ctg	ctt	gaa	gac	gag	gat	gca	gcc	gcg	gct	gga	ggc	ggg	ggt	gta	gtc	gtg	gtt	taa
Acacia_ligulata	1.29655	0.563265	0.703448	1.43673	1.0495	1.0495	0.455446	1.44554	1.46584	0.555858	0.509317	1.10354	0.797468	0.75	1	1.45253	1.5576	0.416667	0.442396	1.58333	1.1982	0.675676	0.648649	1.47748	1.52795	0.571429	0.63354	1.29193	0.780488	0.522648	0.543554	1.27526	1.41139	0.480315	0.588608	1.51969	1.08235	0.839216	0.384314	1.69412	1.50272	0.486388	0.638838	1.37205	1.24324	0.687259	0.888031	1.18147	1.2
Styphnolobium_japonicum	1.27413	0.562771	0.725869	1.43723	1.09091	1.0303	0.494949	1.38384	1.41253	0.550933	0.453564	1.11047	0.798669	0.748752	1	1.45258	1.57282	0.402174	0.427184	1.59783	1.12941	0.677647	0.621176	1.57176	1.50324	0.609071	0.673866	1.34773	0.864407	0.530266	0.530266	1.24939	1.42	0.487603	0.58	1.5124	1.06986	0.846307	0.423154	1.66068	1.5121	0.499069	0.625698	1.36313	1.22047	0.708661	0.874016	1.19685	1.66667
Sophora_flavescens	1.24409	0.573913	0.755906	1.42609	1.10769	1.01538	0.420513	1.45641	1.38462	0.545455	0.527473	1.18182	0.806283	0.769634	1	1.42408	1.51546	0.413408	0.484536	1.58659	1.14833	0.736842	0.593301	1.52153	1.42418	0.632967	0.685714	1.34505	0.757282	0.546117	0.553398	1.31068	1.41806	0.506329	0.58194	1.49367	1.06339	0.850716	0.417178	1.66871	1.4749	0.548263	0.640927	1.33591	1.16049	0.707819	0.880658	1.25103	2
Ammopiptanthus_mongolicus	1.29843	0.6375	0.701571	1.3625	1.32296	1.0428	0.342412	1.29183	1.49153	0.705069	0.440678	1.10599	0.848	0.872	1	1.28	1.55128	0.538462	0.448718	1.46154	1.21864	0.716846	0.645161	1.41935	1.37288	0.694915	0.745763	1.25424	0.707317	0.597561	0.560976	1.29268	1.40271	0.561404	0.597285	1.4386	0.971751	0.915254	0.474576	1.63842	1.5662	0.540845	0.698592	1.19437	1.23164	0.768362	0.813559	1.18644	2
Ammopiptanthus_nanus	1.28358	0.560345	0.716418	1.43966	1.09273	1.02256	0.441103	1.44361	1.43284	0.594752	0.460554	1.11079	0.780687	0.800327	1	1.41899	1.55122	0.417112	0.44878	1.58289	1.16746	0.688995	0.602871	1.54067	1.47122	0.614072	0.703625	1.3177	0.85514	0.518692	0.504673	1.26168	1.43226	0.493827	0.567742	1.50617	1.05929	0.84585	0.426877	1.66798	1.5188	0.496241	0.616541	1.36842	1.16863	0.721569	0.894118	1.21569	1.5
Lotus_japonicus	1.29084	0.535088	0.709163	1.46491	1.08163	1.03061	0.469388	1.41837	1.42105	0.570175	0.460526	1.08772	0.873737	0.69697	1	1.42929	1.53171	0.389189	0.468293	1.61081	1.13022	0.668305	0.628993	1.57248	1.43421	0.618421	0.710526	1.35526	0.890511	0.576642	0.569343	1.14599	1.44966	0.504132	0.550336	1.49587	1.10121	0.842105	0.396761	1.65992	1.4981	0.509506	0.61597	1.37643	1.19596	0.751515	0.816162	1.23636	1.125
Glycyrrhiza_uralensis	1.28736	0.565217	0.712644	1.43478	1.08906	1.03817	0.437659	1.43511	1.40645	0.57101	0.464516	1.10688	0.856427	0.731219	1	1.41235	1.5283	0.404372	0.471698	1.59563	1.13592	0.68932	0.601942	1.57282	1.49677	0.606452	0.696774	1.32903	0.878394	0.517119	0.559622	1.19008	1.43522	0.502024	0.564784	1.49798	1.09742	0.842942	0.429423	1.63022	1.50376	0.496241	0.616541	1.38346	1.15873	0.722222	0.857143	1.2619	1.5
Medicago_truncatula	1.28346	0.5625	0.716535	1.4375	1.10933	1.056	0.426667	1.408	1.39286	0.59542	0.482143	1.09924	0.872449	0.688776	1	1.43878	1.54404	0.4	0.455959	1.6	1.09744	0.707692	0.625641	1.56923	1.51339	0.575893	0.696429	1.33929	0.881068	0.531553	0.538835	1.20874	1.42456	0.475771	0.575439	1.52423	1.1157	0.834711	0.421488	1.6281	1.51248	0.514395	0.629559	1.34357	1.225	0.7	0.85	1.225	1.33333
Trifolium_pratense	1.3098	0.547945	0.690196	1.45205	1.0625	1.03125	0.4375	1.46875	1.39597	0.576577	0.483221	1.09009	0.866444	0.706177	1	1.42738	1.52709	0.417582	0.472906	1.58242	1.11	0.68	0.63	1.58	1.47651	0.577181	0.711409	1.3557	0.914634	0.512195	0.556098	1.1561	1.41892	0.5	0.581081	1.5	1.04453	0.850202	0.421053	1.68421	1.51908	0.51145	0.633588	1.33588	1.22764	0.674797	0.837398	1.26016	1
Trifolium_meduseum	1.30709	0.547945	0.692913	1.45205	1.09375	1.01042	0.447917	1.44792	1.3991	0.573134	0.497758	1.09254	0.865672	0.726368	1	1.40796	1.52709	0.406593	0.472906	1.59341	1.09726	0.688279	0.628429	1.58603	1.46637	0.591928	0.686099	1.35874	0.901099	0.520147	0.549451	1.15018	1.41414	0.508333	0.585859	1.49167	1.12551	0.850202	0.412955	1.61134	1.51908	0.51145	0.618321	1.35115	1.19512	0.699187	0.837398	1.26829	1
Trifolium_grandiflorum	1.32016	0.54955	0.679842	1.45045	1.07013	1.02857	0.436364	1.46494	1.39597	0.565868	0.483221	1.09581	0.867893	0.722408	1	1.4097	1.5098	0.4	0.490196	1.6	1.13	0.67	0.63	1.57	1.46309	0.590604	0.711409	1.3557	0.901818	0.530909	0.545455	1.16364	1.42373	0.493827	0.576271	1.50617	1.03644	0.866397	0.404858	1.69231	1.51145	0.503817	0.633588	1.35115	1.23577	0.691057	0.837398	1.23577	1
Trifolium_aureum	1.31225	0.545455	0.687747	1.45455	1.08333	1.03125	0.4375	1.44792	1.38565	0.57485	0.484305	1.08683	0.85786	0.722408	1	1.41973	1.52709	0.40884	0.472906	1.59116	1.11166	0.694789	0.635236	1.55831	1.47982	0.605381	0.699552	1.34529	0.890511	0.518248	0.562044	1.17518	1.42177	0.491803	0.578231	1.5082	1.07692	0.8583	0.396761	1.66802	1.51145	0.51145	0.625954	1.35115	1.2439	0.691057	0.837398	1.22764	1
Pongamia_pinnata	1.31111	0.543933	0.688889	1.45607	1.08543	1.00503	0.462312	1.44724	1.41026	0.586207	0.435897	1.10345	0.819967	0.736498	1	1.44354	1.53623	0.397849	0.463768	1.60215	1.07363	0.693587	0.598575	1.6342	1.47436	0.653846	0.705128	1.32051	0.864055	0.539171	0.552995	1.20276	1.43607	0.506024	0.563934	1.49398	1.06561	0.850895	0.397614	1.68588	1.48339	0.509225	0.649446	1.35793	1.2253	0.695652	0.869565	1.20949	1.33333
Glycine_max	1.31765	0.556054	0.682353	1.44395	1.08247	1.02062	0.463918	1.43299	1.4141	0.58296	0.462555	1.12108	0.819095	0.748744	1	1.43216	1.54774	0.391061	0.452261	1.60894	1.07196	0.704715	0.575682	1.64764	1.46696	0.621145	0.700441	1.3348	0.893157	0.504202	0.511405	1.2533	1.44637	0.487395	0.553633	1.51261	1.07258	0.846774	0.403226	1.67742	1.52783	0.49904	0.583493	1.38964	1.20245	0.678937	0.916155	1.20245	1.33333
Glycine_soja	1.33061	0.581818	0.669388	1.41818	1.14441	0.991826	0.435967	1.42779	1.42069	0.612642	0.468966	1.14749	0.87061	0.748614	1	1.38078	1.51546	0.388889	0.484536	1.61111	1.07652	0.675462	0.622691	1.62533	1.47586	0.62069	0.703448	1.31034	0.814621	0.516971	0.556136	1.27676	1.41958	0.508475	0.58042	1.49153	1.05936	0.83105	0.410959	1.69863	1.54167	0.5	0.608333	1.35	1.20788	0.691466	0.919037	1.18162	1.2
Phaseolus_vulgaris	1.29457	0.561404	0.705426	1.4386	1.09948	1.04712	0.450262	1.40314	1.41333	0.6	0.453333	1.08358	0.870307	0.711604	1	1.41809	1.53368	0.375	0.466321	1.625	1.06801	0.735516	0.624685	1.57179	1.52	0.64	0.653333	1.32	0.858182	0.509091	0.545455	1.22909	1.45205	0.458874	0.547945	1.54113	1.08866	0.841237	0.428866	1.64124	1.51351	0.509653	0.602317	1.37452	1.18239	0.704403	0.914046	1.19916	1.125
Vigna_angularis	1.31429	0.585106	0.685714	1.41489	1.15033	1.08497	0.392157	1.37255	1.5	0.603482	0.48913	1.11412	0.837209	0.754757	1	1.40803	1.55556	0.386667	0.444444	1.61333	1.0031	0.73065	0.668731	1.59752	1.41848	0.668478	0.619565	1.30435	0.834123	0.521327	0.587678	1.21327	1.47325	0.465608	0.526749	1.53439	1.11579	0.873684	0.452632	1.55789	1.50355	0.548463	0.586288	1.3617	1.18135	0.65285	0.901554	1.26425	1.5
Vigna_radiata	1.28185	0.563877	0.718147	1.43612	1.10995	1.05759	0.429319	1.40314	1.40625	0.579495	0.46875	1.07875	0.853448	0.72931	1	1.41724	1.54082	0.384181	0.459184	1.61582	1.04569	0.741117	0.619289	1.59391	1.51339	0.642857	0.65625	1.3125	0.866585	0.52142	0.543452	1.25581	1.4471	0.467532	0.552901	1.53247	1.06392	0.857732	0.437113	1.64124	1.51248	0.52975	0.598848	1.35893	1.14405	0.743215	0.91023	1.20251	1.125
Luffa_acutangula	1.29329	0.558704	0.706714	1.4413	1.00239	1.04057	0.49642	1.46062	1.38367	0.517385	0.55102	1.09318	0.760498	0.797823	1	1.44168	1.54667	0.39801	0.453333	1.60199	1.13636	0.709091	0.618182	1.53636	1.53061	0.55102	0.636735	1.34694	0.877714	0.603429	0.541714	1.18629	1.42943	0.488372	0.570571	1.51163	1.01562	0.859375	0.414063	1.71094	1.53628	0.460177	0.623009	1.38053	1.16888	0.743833	0.872865	1.21442	1.25
Cucurbita_pepo	1.28873	0.545455	0.711268	1.45455	0.93494	1.06024	0.453012	1.55181	1.512	0.519553	0.564	1.10615	0.737249	0.848532	1	1.41422	1.5625	0.378109	0.4375	1.62189	1.14286	0.796253	0.552693	1.5082	1.368	0.54	0.636	1.38	0.876404	0.586517	0.566292	1.22697	1.4	0.515385	0.6	1.48462	0.980843	0.8659	0.398467	1.75479	1.51159	0.463458	0.684492	1.34046	1.13534	0.827068	0.864662	1.17293	1
Fagus_sylvatica	1.32308	0.572614	0.676923	1.42739	1.04261	1.05263	0.461153	1.44361	1.46405	0.548523	0.562092	1.12236	0.768116	0.782609	1	1.44928	1.56398	0.404145	0.436019	1.59585	1.17162	0.686499	0.659039	1.48284	1.52941	0.496732	0.640523	1.30719	0.889148	0.595099	0.504084	1.2182	1.41875	0.493927	0.58125	1.50607	1.00389	0.840467	0.435798	1.71984	1.50735	0.536765	0.625	1.33088	1.23791	0.680851	0.851064	1.23017	1.5
Nepenthes_ventricosa	1.27458	0.548387	0.725424	1.45161	1.03529	0.978824	0.442353	1.54353	1.38095	0.528409	0.559524	1.10795	0.812308	0.747692	1	1.44	1.57522	0.346939	0.424779	1.65306	1.18627	0.578431	0.647059	1.58824	1.5119	0.595238	0.571429	1.38095	0.866817	0.521445	0.487585	1.25282	1.43807	0.464567	0.561934	1.53543	1.03647	0.81382	0.391555	1.75816	1.58289	0.477718	0.57041	1.36898	1.18519	0.718519	0.866667	1.22963	0.9
Bougainvillea_spectabilis	1.28829	0.643216	0.711712	1.35678	1.02687	0.979104	0.39403	1.6	1.45312	0.74856	0.5	1.23225	0.792233	0.739806	1	1.46796	1.57778	0.380952	0.422222	1.61905	1.21406	0.677316	0.651757	1.45687	1.5	0.625	0.625	1.29688	0.77027	0.510811	0.510811	1.2973	1.4382	0.531401	0.561798	1.4686	0.980392	0.754902	0.460784	1.80392	1.57871	0.470067	0.629712	1.32151	1.23288	0.694064	0.876712	1.19635	0.428571
Mirabilis_jalapa	1.35931	0.629213	0.640693	1.37079	0.949367	0.949367	0.493671	1.60759	1.43147	0.539197	0.548223	1.14723	0.774194	0.719758	1	1.50605	1.64021	0.335664	0.359788	1.66434	1.16041	0.641638	0.573379	1.62457	1.43147	0.563452	0.685279	1.3401	0.855944	0.503497	0.461538	1.20839	1.43077	0.485149	0.569231	1.51485	0.987775	0.801956	0.449878	1.76039	1.56235	0.470588	0.564706	1.40235	1.19715	0.760095	0.855107	1.18765	1
Mirabilis_himalaica	1.33333	0.575472	0.666667	1.42453	0.932976	0.997319	0.47185	1.59786	1.41439	0.632107	0.476427	1.21405	0.774527	0.722892	1	1.50258	1.59	0.346821	0.41	1.65318	1.15274	0.680115	0.587896	1.57925	1.51861	0.580645	0.610422	1.3995	0.83671	0.529201	0.479142	1.20858	1.44203	0.506787	0.557971	1.49321	1.00634	0.786469	0.439746	1.76744	1.54709	0.472946	0.593186	1.38677	1.18393	0.718816	0.862579	1.23467	0.857143
Silene_latifolia	1.28395	0.546341	0.716049	1.45366	1.01111	1	0.366667	1.62222	1.39459	0.634711	0.421622	1.22975	0.798599	0.725044	1	1.47636	1.63158	0.333333	0.368421	1.66667	1.16814	0.660767	0.554572	1.61652	1.50811	0.664865	0.697297	1.31351	0.896797	0.548043	0.405694	1.2242	1.41697	0.497738	0.583026	1.50226	1	0.82906	0.376068	1.79487	1.49693	0.556237	0.605317	1.34151	1.20168	0.722689	0.840336	1.23529	1
Agrostemma_githago	1.29796	0.521739	0.702041	1.47826	0.98913	1.01087	0.402174	1.59783	1.3057	0.631068	0.466321	1.17476	0.767677	0.752525	1	1.4798	1.62245	0.348837	0.377551	1.65116	1.18182	0.715909	0.545455	1.55682	1.5544	0.65285	0.668394	1.35233	0.867215	0.542891	0.423032	1.20564	1.41304	0.482456	0.586957	1.51754	1.00415	0.821577	0.39834	1.77593	1.52871	0.522772	0.578218	1.3703	1.20325	0.707317	0.813008	1.27642	1.5
Spinacia_oleracea	1.31818	0.559242	0.681818	1.44076	1.02426	1.01348	0.420485	1.54178	1.34458	0.704082	0.549398	1.20408	0.805893	0.712305	1	1.4818	1.58974	0.322222	0.410256	1.67778	1.1497	0.754491	0.562874	1.53293	1.50361	0.636145	0.592771	1.37349	0.796069	0.552826	0.493857	1.23833	1.40925	0.536797	0.590747	1.4632	0.972281	0.84435	0.452026	1.73134	1.50607	0.502024	0.696356	1.29555	1.27389	0.62845	0.798301	1.29936	1.71429
Chenopodium_quinoa	1.296	0.613065	0.704	1.38693	1.05322	0.963585	0.448179	1.53501	1.37656	0.731183	0.523691	1.19355	0.809783	0.728261	1	1.46196	1.58549	0.321839	0.414508	1.67816	1.12195	0.731707	0.646341	1.5	1.45137	0.613466	0.658354	1.37656	0.801556	0.513619	0.505837	1.22957	1.42751	0.536364	0.572491	1.46364	1.02655	0.831858	0.415929	1.72566	1.54098	0.459016	0.680328	1.31967	1.22609	0.626087	0.843478	1.30435	1
Beta_vulgaris	1.31452	0.50237	0.685484	1.49763	1.03047	1.00831	0.376731	1.58449	1.35678	0.62521	0.452261	1.21008	0.777583	0.735552	1	1.48687	1.61194	0.333333	0.38806	1.66667	1.18129	0.748538	0.608187	1.46199	1.56784	0.572864	0.693467	1.35678	0.877872	0.50786	0.449819	1.24788	1.42349	0.510823	0.576512	1.48918	1.01944	0.838013	0.388769	1.75378	1.528	0.52	0.592	1.36	1.20911	0.695652	0.836439	1.2588	1.5
Beta_macrocarpa	1.31452	0.50237	0.685484	1.49763	1.03047	1.00831	0.376731	1.58449	1.3602	0.62521	0.453401	1.21008	0.776224	0.73951	1	1.48427	1.61194	0.333333	0.38806	1.66667	1.18129	0.736842	0.608187	1.47368	1.57179	0.589421	0.680101	1.34509	0.872727	0.501818	0.450909	1.25091	1.42349	0.510823	0.576512	1.48918	1.01724	0.836207	0.387931	1.75862	1.528	0.52	0.592	1.36	1.21488	0.694215	0.834711	1.2562	1.5
Columellia_oblonga	1.27869	0.639175	0.721311	1.36082	1.00901	1.09309	0.408408	1.48949	1.17241	0.642857	0.551724	1.22143	0.806773	0.752988	1	1.44024	1.49438	0.4	0.505618	1.6	1.16959	0.701754	0.619883	1.50877	1.5	0.586207	0.87931	1.31034	0.904225	0.515493	0.490141	1.30141	1.46032	0.466321	0.539683	1.53368	0.906404	0.827586	0.472906	1.7931	1.46667	0.497778	0.675556	1.36	1.28878	0.725537	0.821002	1.16468	0.333333
Adoxaceae	1.25833	0.627273	0.741667	1.37273	1.04632	1.08992	0.490463	1.3733	1.36607	0.594427	0.549107	1.10526	0.758364	0.786245	1	1.45539	1.46597	0.365714	0.534031	1.63429	1.23585	0.650943	0.698113	1.41509	1.5	0.616071	0.776786	1.19196	0.870712	0.601583	0.522427	1.34565	1.46099	0.497653	0.539007	1.50235	1.00457	0.794521	0.420091	1.78082	1.52263	0.477366	0.674897	1.3251	1.27039	0.686695	0.866953	1.17597	0.631579
Quintinia_verdonii	1.29218	0.594059	0.707819	1.40594	0.99723	1.05263	0.465374	1.48476	1.30562	0.563427	0.513447	1.08731	0.814532	0.751434	1	1.43403	1.53684	0.377143	0.463158	1.62286	1.27551	0.55102	0.663265	1.5102	1.55501	0.630807	0.689487	1.30562	0.843478	0.547826	0.521739	1.27826	1.44727	0.448598	0.552727	1.5514	1.01182	0.794326	0.359338	1.83452	1.52017	0.407643	0.755839	1.31635	1.26786	0.660714	0.883929	1.1875	0
Codonopsis_lanceolata	1.35178	0.466667	0.648221	1.53333	0.841499	0.991354	0.622478	1.54467	1.61259	0.698361	0.697337	1.22951	0.808652	0.798669	1	1.39268	1.56784	0.349398	0.432161	1.6506	1.12883	0.797546	0.515337	1.55828	1.27845	0.610169	0.508475	1.29298	0.921569	0.607843	0.424837	1.35948	1.46535	0.526786	0.534653	1.47321	1.05747	0.773946	0.452107	1.71648	1.61616	0.622222	0.517172	1.24444	1.22096	0.90205	0.765376	1.11162	1.125
Platycodon_grandiflorus	1.24111	0.448087	0.758893	1.55191	0.950617	0.987654	0.518519	1.54321	1.665	0.615894	0.615	1.14238	0.774021	0.784698	1	1.44128	1.53191	0.379888	0.468085	1.62011	1.15676	0.713514	0.540541	1.58919	1.215	0.645	0.6	1.26	0.84507	0.645327	0.46863	1.45198	1.4527	0.472906	0.547297	1.52709	1.07659	0.840263	0.420131	1.66302	1.58458	0.599572	0.462527	1.35332	1.21986	0.898345	0.841608	1.04019	1.66667
Arctium_tomentosum	1.28571	0.533937	0.714286	1.46606	1.01042	1.02083	0.427083	1.54167	1.31604	0.573082	0.566038	1.11143	0.811075	0.762215	1	1.42671	1.57009	0.367568	0.429907	1.63243	1.15403	0.665037	0.674817	1.50611	1.51415	0.566038	0.721698	1.31604	0.90799	0.493947	0.472155	1.27119	1.44262	0.516393	0.557377	1.48361	0.997955	0.826176	0.384458	1.79141	1.51248	0.43762	0.714012	1.33589	1.19838	0.744939	0.874494	1.18219	1.33333
Arctium_lappa	1.29084	0.533937	0.709163	1.46606	1.01042	1.02083	0.427083	1.54167	1.30496	0.573082	0.567376	1.11143	0.808824	0.759804	1	1.43137	1.57009	0.367568	0.429907	1.63243	1.16381	0.665037	0.665037	1.50611	1.51773	0.567376	0.723404	1.31915	0.906892	0.493349	0.471584	1.26965	1.44262	0.518519	0.557377	1.48148	0.997955	0.826176	0.384458	1.79141	1.51248	0.43762	0.714012	1.33589	1.20648	0.736842	0.874494	1.18219	1.33333
Lactuca_saligna	1.29796	0.541284	0.702041	1.45872	1.00513	1.04615	0.451282	1.49744	1.29167	0.632035	0.583333	1.11688	0.799342	0.75	1	1.45066	1.55856	0.360656	0.441441	1.63934	1.19617	0.660287	0.679426	1.46411	1.48611	0.569444	0.736111	1.33333	0.918072	0.549398	0.506024	1.26506	1.4106	0.520661	0.589404	1.47934	1.00199	0.83499	0.421471	1.74155	1.527	0.439479	0.685289	1.34823	1.19756	0.700611	0.887984	1.21385	0.9
Lactuca_sativa	1.30081	0.543779	0.699187	1.45622	1.00513	1.05641	0.441026	1.49744	1.29167	0.632035	0.569444	1.11688	0.80198	0.747525	1	1.4505	1.55656	0.360656	0.443439	1.63934	1.17703	0.660287	0.688995	1.47368	1.48611	0.583333	0.736111	1.33333	0.903614	0.556627	0.513253	1.26506	1.41333	0.518519	0.586667	1.48148	0.994036	0.842942	0.421471	1.74155	1.52239	0.447761	0.679104	1.35075	1.19427	0.695297	0.891616	1.21881	1.2
Diplostephium_hartwegii	1.2782	0.544643	0.721805	1.45536	1.04304	1.01266	0.435443	1.50886	1.39408	0.586861	0.53303	1.12993	0.832258	0.759677	1	1.40806	1.58491	0.389474	0.415094	1.61053	1.17703	0.62201	0.698565	1.50239	1.50342	0.587699	0.683371	1.29841	0.887574	0.489941	0.48284	1.30651	1.43871	0.495868	0.56129	1.50413	1.01002	0.817635	0.400802	1.77154	1.52166	0.451977	0.685499	1.34087	1.15447	0.715447	0.918699	1.21138	1.5
Helianthus_grosseserratus	1.30645	0.552995	0.693548	1.447	1.03359	1.03359	0.413437	1.51938	1.32251	0.610315	0.570766	1.12607	0.799342	0.759868	1	1.44079	1.55556	0.342246	0.444444	1.65775	1.18841	0.628019	0.676329	1.50725	1.50348	0.570766	0.696056	1.33643	0.907563	0.518607	0.518607	1.2605	1.45695	0.510288	0.543046	1.48971	0.99002	0.798403	0.431138	1.78044	1.50844	0.457786	0.690432	1.34334	1.17551	0.726531	0.906122	1.19184	1
Helianthus_tuberosus	1.312	0.545455	0.688	1.45455	1.03093	1.05155	0.412371	1.50515	1.31944	0.607703	0.569444	1.12126	0.804523	0.765751	1	1.42973	1.5576	0.368421	0.442396	1.63158	1.18554	0.626506	0.674699	1.51325	1.5	0.569444	0.708333	1.33333	0.9	0.528571	0.514286	1.25	1.45752	0.508197	0.542484	1.4918	0.996016	0.796813	0.430279	1.77689	1.50562	0.456929	0.696629	1.34082	1.17172	0.743434	0.89697	1.18788	1
Helianthus_occidentalis	1.312	0.545455	0.688	1.45455	1.03093	1.05155	0.412371	1.50515	1.31944	0.607703	0.569444	1.12126	0.804523	0.765751	1	1.42973	1.5576	0.368421	0.442396	1.63158	1.18554	0.626506	0.674699	1.51325	1.5	0.569444	0.708333	1.33333	0.9	0.528571	0.514286	1.25	1.45752	0.508197	0.542484	1.4918	0.996016	0.796813	0.430279	1.77689	1.50562	0.456929	0.696629	1.34082	1.17172	0.743434	0.89697	1.18788	1
Helianthus_strumosus	1.312	0.545455	0.688	1.45455	1.03093	1.05155	0.412371	1.50515	1.31944	0.616262	0.569444	1.1127	0.804523	0.765751	1	1.42973	1.5576	0.368421	0.442396	1.63158	1.18554	0.626506	0.674699	1.51325	1.5	0.569444	0.708333	1.33333	0.9	0.528571	0.514286	1.25	1.45752	0.508197	0.542484	1.4918	0.996016	0.796813	0.430279	1.77689	1.50562	0.456929	0.696629	1.34082	1.17172	0.743434	0.89697	1.18788	1
Helianthus_annuus	1.34247	0.636364	0.657534	1.36364	1.20197	0.866995	0.413793	1.51724	1.37931	0.668435	0.643678	1.1618	0.791925	0.680124	1	1.52795	1.5	0.356436	0.5	1.64356	1.20524	0.611354	0.646288	1.53712	1.4023	0.597701	0.781609	1.1954	0.708155	0.515021	0.515021	1.30043	1.49425	0.467153	0.505747	1.53285	0.885496	0.778626	0.396947	1.93893	1.47059	0.514706	0.794118	1.22059	1.17557	0.839695	0.839695	1.14504	0.857143
Ageratum_conyzoides	1.32367	0.550725	0.676329	1.44928	0.99726	1.03014	0.416438	1.55616	1.22835	0.552995	0.566929	1.17051	0.738137	0.785589	1	1.47627	1.57214	0.327485	0.427861	1.67251	1.18974	0.697436	0.574359	1.53846	1.44882	0.551181	0.818898	1.38583	0.914358	0.468514	0.521411	1.29219	1.46377	0.486726	0.536232	1.51327	0.993684	0.816842	0.421053	1.76842	1.46721	0.459016	0.713115	1.36066	1.2095	0.682505	0.898488	1.2095	1.66667
Chrysanthemum_boreale	1.30952	0.513514	0.690476	1.48649	1.00264	1.02375	0.432718	1.5409	1.29384	0.581766	0.582938	1.12012	0.811075	0.752443	1	1.43648	1.57009	0.371585	0.429907	1.62842	1.18919	0.628993	0.697789	1.48403	1.49289	0.56872	0.739336	1.32227	0.905797	0.478261	0.478261	1.28261	1.45277	0.495868	0.547231	1.50413	1.01018	0.839104	0.399185	1.75153	1.49518	0.447013	0.701349	1.35645	1.20081	0.738337	0.884381	1.17647	1.66667
Daucus_carota	1.35115	0.583333	0.648855	1.41667	1.00256	1.06394	0.470588	1.46292	1.33333	0.594059	0.538462	1.10325	0.828756	0.736672	1	1.43457	1.5493	0.328042	0.450704	1.67196	1.21379	0.689655	0.68046	1.41609	1.37179	0.653846	0.717949	1.38462	0.889157	0.542169	0.527711	1.28675	1.41479	0.532258	0.585209	1.46774	1.01167	0.848249	0.44358	1.6965	1.50545	0.538182	0.683636	1.27273	1.26441	0.667992	0.882704	1.18489	1.5
Apium_graveolens	1.38272	0.568807	0.617284	1.43119	0.970667	1.056	0.490667	1.48267	1.26087	0.632504	0.550725	1.06296	0.812606	0.720613	1	1.46678	1.58	0.306011	0.42	1.69399	1.22115	0.653846	0.673077	1.45192	1.43478	0.637681	0.724638	1.3913	0.837736	0.520755	0.543396	1.28302	1.39716	0.495726	0.602837	1.50427	1.024	0.84	0.416	1.72	1.5	0.522727	0.681818	1.29545	1.24224	0.695652	0.853002	1.20911	1.5
Saposhnikovia_divaricata	1.35094	0.62069	0.649057	1.37931	1.02646	1.01587	0.433862	1.52381	1.33619	0.617647	0.526767	1.08529	0.837563	0.715736	1	1.4467	1.53922	0.322581	0.460784	1.67742	1.22034	0.658596	0.697337	1.42373	1.40043	0.69379	0.719486	1.32334	0.879899	0.508217	0.530973	1.30468	1.41528	0.541667	0.584718	1.45833	0.995984	0.819277	0.473896	1.71084	1.50382	0.541985	0.664122	1.29008	1.28689	0.672131	0.868852	1.17213	1.71429
Panax_notoginseng	1.28148	0.570093	0.718519	1.42991	0.974359	1.0359	0.492308	1.49744	1.38158	0.609091	0.565789	1.05455	0.847368	0.731579	1	1.42105	1.47739	0.389744	0.522613	1.61026	1.20773	0.666667	0.68599	1.43961	1.44737	0.710526	0.644737	1.25	0.821382	0.625815	0.485007	1.30639	1.38721	0.504348	0.612795	1.49565	1.00211	0.850526	0.496842	1.65053	1.57746	0.531187	0.668008	1.22334	1.2618	0.678112	0.875536	1.18455	1.66667
Panax_quinquefolius	1.40984	0.521008	0.590164	1.47899	0.98	1.06	0.52	1.44	1.32468	0.633431	0.519481	1.16129	0.78125	0.708333	1	1.51042	1.53271	0.366972	0.46729	1.63303	1.32766	0.646809	0.66383	1.3617	1.37662	0.675325	0.571429	1.53247	0.826087	0.550725	0.492754	1.33333	1.30667	0.469697	0.693333	1.5303	1.08333	0.944444	0.388889	1.58333	1.55556	0.555556	0.625	1.26389	1.09524	0.777778	0.968254	1.15873	1.5
Camellia_sinensis	1.28497	0.519337	0.715026	1.48066	0.958904	1	0.534247	1.50685	1.29446	0.570916	0.559767	1.09874	0.74375	0.6875	1	1.56875	1.50303	0.318182	0.49697	1.68182	1.1497	0.670659	0.622754	1.55689	1.50437	0.577259	0.734694	1.32945	0.8774	0.487445	0.460857	1.33826	1.39823	0.458101	0.60177	1.5419	0.938875	0.899756	0.440098	1.72127	1.52185	0.462725	0.627249	1.38817	1.25263	0.747368	0.8	1.2	1.5
Vaccinium_macrocarpon	1.32174	0.529101	0.678261	1.4709	0.938547	1.11732	0.458101	1.48603	1.36765	0.522648	0.647059	1.27526	0.777985	0.733209	1	1.48881	1.56614	0.359281	0.433862	1.64072	1.2129	0.554839	0.477419	1.75484	1.55882	0.573529	0.705882	1.14706	0.888312	0.467532	0.553247	1.27013	1.42238	0.477064	0.577617	1.52294	1.07692	0.850679	0.452489	1.61991	1.53719	0.487603	0.61157	1.36364	1.14409	0.782796	0.817204	1.25591	1.5
Aegiceras_corniculatum	1.28859	0.54251	0.711409	1.45749	1.03194	1.0516	0.461916	1.45455	1.4491	0.562759	0.57485	1.14207	0.831325	0.700301	1	1.46837	1.58407	0.368159	0.415929	1.63184	1.13882	0.668235	0.611765	1.58118	1.47305	0.598802	0.610778	1.29341	0.913907	0.490066	0.490066	1.28477	1.42687	0.469231	0.573134	1.53077	1.05747	0.789272	0.383142	1.77011	1.54657	0.456942	0.653779	1.34271	1.27273	0.681818	0.840909	1.20455	1.2
Scyphiphora_hydrophyllacea	1.30466	0.609756	0.695341	1.39024	1.04902	1.08824	0.401961	1.46078	1.40586	0.53067	0.615063	1.16405	0.788491	0.73717	1	1.47434	1.56444	0.38342	0.435556	1.61658	1.16981	0.669811	0.613208	1.54717	1.49372	0.60251	0.564854	1.31799	0.87372	0.511945	0.491468	1.24232	1.46707	0.490119	0.532934	1.50988	1.00963	0.809249	0.377649	1.80347	1.55311	0.47619	0.578755	1.39194	1.29254	0.688337	0.826004	1.19312	1.5
Rhazya_stricta	1.27703	0.582677	0.722973	1.41732	1.04762	1.01905	0.419048	1.51429	1.45562	0.532594	0.60355	1.14008	0.820276	0.718894	1	1.46083	1.57143	0.39196	0.428571	1.60804	1.13889	0.666667	0.657407	1.53704	1.56213	0.579882	0.568047	1.23077	0.877232	0.555804	0.475446	1.27232	1.45133	0.475096	0.548673	1.5249	1.05996	0.804642	0.371373	1.76402	1.55044	0.481416	0.60177	1.36637	1.2552	0.718336	0.816635	1.20983	1.5
Asclepias_syriaca	1.27798	0.598291	0.722022	1.40171	0.979798	1.0404	0.444444	1.53535	1.42857	0.544669	0.636364	1.10663	0.78115	0.742812	1	1.47604	1.52336	0.404145	0.476636	1.59585	1.13131	0.676768	0.707071	1.48485	1.57143	0.584416	0.532468	1.24675	0.901775	0.518343	0.511243	1.27811	1.44	0.454183	0.56	1.54582	1.01215	0.809717	0.380567	1.79757	1.4981	0.471483	0.669202	1.36122	1.25301	0.730924	0.811245	1.20482	1.36364
Cynanchum_auriculatum	1.30964	0.649682	0.690355	1.35032	0.996337	0.952381	0.483516	1.56777	1.3945	0.493333	0.825688	1.12	0.863014	0.678082	1	1.4589	1.63758	0.394161	0.362416	1.60584	1.26792	0.618868	0.558491	1.55472	1.3945	0.715596	0.348624	1.3211	0.914573	0.562814	0.492462	1.21608	1.4	0.458101	0.6	1.5419	1.04202	0.773109	0.347339	1.83754	1.62398	0.457766	0.632153	1.2861	1.28134	0.779944	0.779944	1.15877	1.33333
Evolvulus_alsinoides	1.35043	0.587065	0.649573	1.41294	1.0625	0.9	0.425	1.6125	1.56098	0.578182	0.569106	1.15636	0.828571	0.714286	1	1.45714	1.57303	0.356164	0.426966	1.64384	1.15134	0.617211	0.676558	1.5549	1.44715	0.552846	0.487805	1.38211	0.868902	0.521341	0.493902	1.17073	1.4031	0.507177	0.596899	1.49282	0.951456	0.854369	0.398058	1.79612	1.64444	0.373333	0.613333	1.36889	1.32029	0.567237	0.860636	1.25183	2.14286
Ipomoea_nil	1.3308	0.59633	0.669202	1.40367	1.00571	1.06286	0.411429	1.52	1.51039	0.499215	0.554273	1.13972	0.798942	0.756614	1	1.44444	1.55882	0.385093	0.441176	1.61491	1.15927	0.668407	0.678851	1.49347	1.45497	0.554273	0.6097	1.3164	0.894459	0.569921	0.490765	1.25066	1.391	0.495652	0.608997	1.50435	1.0625	0.839286	0.401786	1.69643	1.55918	0.465306	0.563265	1.41224	1.28105	0.653595	0.810458	1.2549	1.66667
Nicotiana_tabacum	1.28114	0.526786	0.718861	1.47321	1.06599	1.05584	0.406091	1.47208	1.33333	0.53913	0.640523	1.07826	0.823435	0.707865	1	1.4687	1.56098	0.361702	0.439024	1.6383	1.14423	0.625	0.615385	1.61538	1.51634	0.522876	0.627451	1.35948	0.913199	0.50654	0.492271	1.27705	1.43137	0.481328	0.568627	1.51867	0.992	0.832	0.416	1.76	1.56044	0.454212	0.600733	1.38462	1.20724	0.708249	0.804829	1.27968	1
Nicotiana_attenuata	1.27393	0.552846	0.726073	1.44715	1.05314	1.05314	0.415459	1.47826	1.37143	0.519945	0.612245	1.11417	0.821053	0.735338	1	1.44361	1.55556	0.377551	0.444444	1.62245	1.15473	0.665127	0.591224	1.58891	1.5551	0.514286	0.636735	1.3102	0.90604	0.496644	0.489933	1.30201	1.44745	0.475096	0.552553	1.5249	1	0.821705	0.418605	1.75969	1.55203	0.465608	0.606702	1.37566	1.25	0.69697	0.80303	1.25	1.36364
Hyoscyamus_niger	1.28522	0.563265	0.714777	1.43673	1.06341	1.05366	0.4	1.48293	1.375	0.555249	0.625	1.1105	0.817771	0.75	1	1.43223	1.55752	0.38342	0.442478	1.61658	1.13889	0.648148	0.62037	1.59259	1.5375	0.525	0.65	1.2875	0.924122	0.496036	0.468856	1.30464	1.44848	0.482213	0.551515	1.51779	1.0155	0.829457	0.403101	1.75194	1.55044	0.488496	0.587611	1.37345	1.22667	0.685714	0.830476	1.25714	1.36364
Physochlaina_orientalis	1.2872	0.563265	0.712803	1.43673	1.08557	1.04645	0.410758	1.45721	1.36534	0.546961	0.626305	1.1105	0.820242	0.752266	1	1.42749	1.5614	0.381443	0.438596	1.61856	1.14153	0.640371	0.62181	1.59629	1.54071	0.526096	0.651357	1.29019	0.917885	0.499438	0.472441	1.30259	1.45015	0.482213	0.549849	1.51779	1.01748	0.831068	0.403883	1.74757	1.55044	0.488496	0.587611	1.37345	1.23429	0.678095	0.822857	1.26476	1.36364
Capsicum_annuum	1.2971	0.524444	0.702899	1.47556	1.07342	1.04304	0.405063	1.47848	1.31126	0.545455	0.662252	1.07359	0.819048	0.738095	1	1.44286	1.57547	0.360825	0.424528	1.63918	1.1564	0.635071	0.635071	1.57346	1.52318	0.556291	0.635762	1.31126	0.919811	0.509434	0.481132	1.26651	1.42038	0.487603	0.579618	1.5124	1.02811	0.843373	0.393574	1.73494	1.54579	0.498168	0.578755	1.37729	1.216	0.696	0.816	1.272	1.5
Solanum_melongena	1.27881	0.516129	0.72119	1.48387	1.07572	1.08616	0.417755	1.42037	1.32314	0.564706	0.668122	1.08529	0.818627	0.735294	1	1.44608	1.54717	0.380435	0.45283	1.61957	1.15556	0.671605	0.622222	1.55062	1.51965	0.510917	0.655022	1.32314	0.932836	0.5	0.477612	1.29104	1.4557	0.5	0.544304	1.5	0.993939	0.840404	0.436364	1.72929	1.51515	0.507576	0.590909	1.38636	1.24335	0.662577	0.826176	1.26789	1.28571
Solanum_aethiopicum	1.24603	0.530233	0.753968	1.46977	1.08696	1.06522	0.413043	1.43478	1.23	0.58626	0.69	1.09008	0.824503	0.745033	1	1.43046	1.52284	0.362573	0.477157	1.63743	1.16535	0.703412	0.619423	1.51181	1.53	0.585	0.675	1.29	0.95203	0.487085	0.487085	1.33579	1.43554	0.526316	0.56446	1.47368	0.982906	0.820513	0.42735	1.76923	1.50503	0.490946	0.627767	1.37626	1.23605	0.686695	0.763948	1.3133	1.28571
Solanum_torvum	1.32075	0.4625	0.679245	1.5375	1.05338	1.02491	0.412811	1.5089	1.27586	0.520796	0.62069	1.05244	0.751491	0.727634	1	1.52087	1.60452	0.355556	0.39548	1.64444	1.12303	0.66877	0.630915	1.57729	1.56897	0.551724	0.603448	1.37931	0.987342	0.484177	0.455696	1.24367	1.44223	0.48	0.557769	1.52	0.968523	0.900726	0.445521	1.68523	1.5122	0.44878	0.57561	1.46341	1.29843	0.670157	0.848168	1.18325	1.125
Solanum_lycopersicum	1.24082	0.613861	0.759184	1.38614	1.1358	1.04938	0.407407	1.40741	1.45673	0.60219	0.634615	1.05109	0.817647	0.758824	1	1.42353	1.5508	0.374269	0.449198	1.62573	1.15942	0.695652	0.649275	1.49565	1.51442	0.5625	0.620192	1.21154	0.804124	0.512518	0.530191	1.36082	1.46237	0.48	0.537634	1.52	0.994536	0.84153	0.459016	1.70492	1.52212	0.495575	0.646018	1.33628	1.1816	0.64891	0.871671	1.29782	0.75
Solanum_pennellii	1.26207	0.553719	0.737931	1.44628	1.05366	1.05366	0.409756	1.48293	1.375	0.548476	0.65	1.08864	0.802115	0.747734	1	1.45015	1.57018	0.375635	0.429825	1.62437	1.15862	0.68046	0.625287	1.53563	1.525	0.5375	0.6375	1.275	0.940909	0.504545	0.497727	1.30227	1.4303	0.486275	0.569697	1.51373	1.00971	0.854369	0.41165	1.72427	1.53792	0.493827	0.592593	1.37566	1.23664	0.671756	0.824427	1.26718	1.2
Malania_oleifera	1.26962	0.60241	0.730375	1.39759	0.974239	1.09602	0.496487	1.43326	1.35955	0.528947	0.550562	1.06579	0.795632	0.762871	1	1.4415	1.54054	0.357143	0.459459	1.64286	1.17992	0.677824	0.644351	1.49791	1.4382	0.640449	0.685393	1.32584	0.841855	0.570749	0.535077	1.27705	1.42687	0.490566	0.573134	1.50943	0.99435	0.851224	0.467043	1.68738	1.52548	0.478032	0.639719	1.35677	1.25714	0.662857	0.88381	1.19619	1.5
Tolypanthus_maclurei	1.32584	0.534483	0.674157	1.46552	1.03061	1.11224	0.438776	1.41837	1.28378	0.584934	0.513514	1.0901	0.846535	0.737624	1	1.41584	1.56784	0.382979	0.432161	1.61702	1.13869	0.759124	0.652068	1.45012	1.39189	0.675676	0.702703	1.43243	0.831106	0.561361	0.481166	1.23208	1.44262	0.483607	0.557377	1.51639	0.971429	0.840816	0.408163	1.77959	1.49323	0.479691	0.65764	1.36944	1.25444	0.70217	0.828402	1.21499	1.71429
Hepatica_maxima	1.33333	0.548387	0.666667	1.45161	0.957746	1.07042	0.525822	1.44601	1.47992	0.505747	0.550669	1.01916	0.764618	0.778111	1	1.45727	1.60345	0.387387	0.396552	1.61261	1.17269	0.698795	0.666667	1.46185	1.43403	0.539197	0.608031	1.38815	0.859223	0.648058	0.524272	1.23786	1.40964	0.481481	0.590361	1.51852	1.08487	0.811808	0.383764	1.71956	1.5284	0.516351	0.592083	1.36317	1.18033	0.699454	0.925319	1.1949	0.75
Aconitum_kusnezoffii	1.29412	0.6	0.705882	1.4	1.02347	1.07981	0.488263	1.40845	1.39645	0.526596	0.532544	1.02926	0.781991	0.78673	1	1.43128	1.57273	0.365385	0.427273	1.63462	1.1992	0.700201	0.668008	1.4326	1.42012	0.639053	0.627219	1.38462	0.84	0.6075	0.5325	1.2225	1.41693	0.473282	0.583072	1.52672	1.01748	0.854369	0.466019	1.66214	1.54628	0.500907	0.61706	1.33575	1.16732	0.723735	0.92607	1.18288	1.63636
Brasenia_schreberi	1.31008	0.621849	0.689922	1.37815	1.03883	1.06796	0.553398	1.33981	1.356	0.482574	0.48	1.04558	0.707071	0.813131	1	1.4798	1.52511	0.409524	0.474886	1.59048	1.18458	0.754564	0.640974	1.41988	1.44	0.612	0.744	1.368	0.804046	0.591656	0.546144	1.36536	1.45277	0.475806	0.547231	1.52419	1.1284	0.77821	0.435798	1.65759	1.48718	0.534799	0.659341	1.31868	1.22417	0.662768	0.881092	1.23197	1.25
Nymphaea_colorata	1.28136	0.613546	0.718644	1.38645	1.06849	1.05023	0.52968	1.3516	1.36612	0.506203	0.52459	0.98263	0.690852	0.842271	1	1.46688	1.52101	0.392694	0.478992	1.60731	1.13628	0.752399	0.683301	1.42802	1.48634	0.63388	0.666667	1.3224	0.742925	0.665094	0.601415	1.33019	1.46154	0.514925	0.538462	1.48507	1.09963	0.797048	0.428044	1.67528	1.47189	0.531516	0.667802	1.32879	1.13869	0.744526	0.890511	1.22628	1.5
Euryale_ferox	1.30435	0.626609	0.695652	1.37339	0.979405	1.1167	0.540046	1.36384	1.3125	0.496766	0.515625	0.978008	0.758621	0.79803	1	1.44335	1.50442	0.418182	0.495575	1.58182	1.17131	0.7251	0.701195	1.40239	1.40625	0.65625	0.773438	1.33594	0.870968	0.558313	0.513648	1.40695	1.43827	0.480315	0.561728	1.51969	1.15472	0.762264	0.445283	1.63774	1.48468	0.547748	0.663063	1.3045	1.22114	0.767123	0.88454	1.1272	1.15385
Amborella_trichopoda	1.30739	0.597285	0.692607	1.40271	1.04683	0.991736	0.550964	1.41047	1.47193	0.535714	0.548857	1.00893	0.779783	0.736462	1	1.48375	1.5736	0.391304	0.426396	1.6087	1.24138	0.662069	0.652874	1.44368	1.43451	0.636175	0.611227	1.2973	0.802878	0.604317	0.561151	1.3295	1.37584	0.452991	0.624161	1.54701	1.00645	0.817204	0.447312	1.72903	1.48498	0.55794	0.626609	1.33047	1.24017	0.681223	0.864629	1.21397	0.5
Kadsura_longipedunculata	1.2844	0.592965	0.715596	1.40704	1.05085	1.03955	0.553672	1.35593	1.26866	0.52	0.477612	1	0.776265	0.822957	1	1.40078	1.49438	0.428571	0.505618	1.57143	1.12676	0.676056	0.732394	1.46479	1.44776	0.671642	0.791045	1.34328	0.853125	0.65625	0.50625	1.22812	1.47791	0.472362	0.522088	1.52764	1.05825	0.718447	0.456311	1.76699	1.42609	0.452174	0.73913	1.38261	1.24362	0.723898	0.900232	1.13225	0.6
Schisandra_sphenanthera	1.2875	0.585938	0.7125	1.41406	1.01119	1.08277	0.510067	1.39597	1.35789	0.530909	0.568421	0.967273	0.757943	0.839637	1	1.40242	1.53913	0.417391	0.46087	1.58261	1.1161	0.71161	0.71161	1.46067	1.46316	0.589474	0.673684	1.34737	0.853012	0.636145	0.527711	1.32289	1.39645	0.474453	0.60355	1.52555	1.06764	0.775137	0.453382	1.70384	1.50667	0.486667	0.66	1.34667	1.17774	0.739677	0.947935	1.13465	0.818182
Illicium_verum	1.28571	0.639269	0.714286	1.36073	1.11628	1.05426	0.516796	1.31266	1.24726	0.517544	0.564551	1.01754	0.783784	0.794595	1	1.42162	1.47423	0.422111	0.525773	1.57789	1.18987	0.64135	0.742616	1.42616	1.49672	0.59081	0.840263	1.26039	0.830904	0.638484	0.507289	1.27697	1.47766	0.449541	0.522337	1.55046	0.997753	0.72809	0.467416	1.80674	1.4326	0.482897	0.708249	1.37626	1.2452	0.724947	0.895522	1.13433	0.6
Zostera_marina	1.26857	0.5	0.731429	1.5	1.02077	1.06825	0.545994	1.36499	1.1517	0.449511	0.575851	1.09446	0.784884	0.709302	1	1.50581	1.58659	0.365854	0.413408	1.63415	1.17766	0.862944	0.568528	1.39086	1.39319	0.650155	0.910217	1.31889	0.782609	0.668478	0.63587	1.18207	1.37872	0.460784	0.621277	1.53922	1.10314	0.896861	0.403587	1.59641	1.42241	0.568966	0.568966	1.43966	1.17699	0.814159	0.946903	1.06195	0.857143
Stratiotes_aloides	1.32394	0.521277	0.676056	1.47872	1.02273	1.17045	0.443182	1.36364	1.21925	0.462236	0.513369	1.06042	0.793478	0.744565	1	1.46196	1.54497	0.383721	0.455026	1.61628	1.14685	0.876457	0.680653	1.29604	1.44385	0.657754	0.86631	1.29947	0.788036	0.710013	0.616385	1.21717	1.37546	0.482143	0.624535	1.51786	1.17647	0.888889	0.374728	1.55991	1.45809	0.51462	0.592593	1.4347	1.15385	0.880342	0.948718	1.01709	1.5
Butomus_umbellatus	1.29245	0.518519	0.707547	1.48148	0.985673	1.11175	0.504298	1.39828	1.17526	0.488479	0.572165	1.05991	0.754069	0.764919	1	1.48101	1.53763	0.395349	0.462366	1.60465	1.16129	0.866359	0.672811	1.29954	1.46907	0.664948	0.835052	1.28351	0.71159	0.743935	0.654987	1.16442	1.37594	0.466667	0.62406	1.53333	1.17749	0.883117	0.380952	1.55844	1.45312	0.515625	0.601562	1.42969	1.16738	0.858369	0.95279	1.02146	1.28571
Araceae	1.27119	0.601942	0.728814	1.39806	1.11172	1.00272	0.457766	1.42779	1.37528	0.530735	0.51236	1.05247	0.827206	0.755515	1	1.41728	1.50739	0.421053	0.492611	1.57895	1.20379	0.720379	0.616114	1.45972	1.46966	0.579775	0.755056	1.30787	0.883333	0.666667	0.55	1.175	1.43253	0.512821	0.567474	1.48718	1.06608	0.792952	0.414097	1.72687	1.47023	0.4846	0.657084	1.38809	1.25159	0.727273	0.854123	1.16702	0.692308
Spirodela_polyrhiza	1.28889	0.585586	0.711111	1.41441	1.07	0.94	0.52	1.47	1.37179	0.53951	0.589744	1.10354	0.843168	0.703416	1	1.45342	1.54464	0.380488	0.455357	1.61951	1.21397	0.786026	0.611354	1.38865	1.4359	0.589744	0.653846	1.35897	0.890863	0.586294	0.510152	1.21066	1.42222	0.498054	0.577778	1.50195	1.03276	0.809249	0.447013	1.71098	1.50832	0.480591	0.628466	1.38262	1.21569	0.729412	0.894118	1.16078	1.875
Petrosavia_stellaris	1.28244	0.624434	0.717557	1.37557	1.0646	1.01292	0.516796	1.40568	1.39916	0.489614	0.516807	1.03264	0.819672	0.808743	1	1.37158	1.47959	0.40201	0.520408	1.59799	1.21053	0.72807	0.640351	1.42105	1.41176	0.567227	0.768908	1.33613	0.846473	0.622407	0.547718	1.20332	1.40541	0.473029	0.594595	1.52697	1.09247	0.808602	0.421505	1.67742	1.44444	0.484127	0.722222	1.34921	1.17548	0.761099	0.913319	1.15011	1
Zingiberaceae	1.18462	0.656716	0.815385	1.34328	1.07345	0.983051	0.497175	1.44633	1.48315	0.571906	0.579775	0.983278	0.764479	0.810811	1	1.42471	1.55932	0.41573	0.440678	1.58427	1.23243	0.702703	0.572973	1.49189	1.45618	0.525843	0.714607	1.24045	0.823197	0.729844	0.54314	1.19661	1.38113	0.518519	0.618868	1.48148	1.05695	0.865604	0.410023	1.66743	1.54248	0.522876	0.653595	1.28105	1.09091	0.854545	0.909091	1.14545	0.642857
Commelinaceae	1.24242	0.642534	0.757576	1.35747	1.04533	1.04533	0.501333	1.408	1.44255	0.550459	0.6	1.08257	0.788632	0.772647	1	1.43872	1.54146	0.358696	0.458537	1.6413	1.17925	0.660377	0.641509	1.51887	1.51915	0.523404	0.66383	1.25106	0.852713	0.589147	0.55814	1.27132	1.43662	0.493827	0.56338	1.50617	1.06725	0.815618	0.425163	1.69197	1.41359	0.582524	0.660194	1.34369	1.2	0.783673	0.873469	1.14286	0.789474
Dioscoreaceae	1.21864	0.663507	0.781362	1.33649	1.06667	1.01333	0.490667	1.42933	1.5154	0.53067	0.554415	1.0271	0.819188	0.747232	1	1.43358	1.48	0.393782	0.52	1.60622	1.18095	0.742857	0.6	1.47619	1.40452	0.591376	0.788501	1.14579	0.86059	0.603217	0.55496	1.29491	1.43643	0.5	0.563574	1.5	1.05077	0.812362	0.370861	1.766	1.49503	0.485089	0.620278	1.3996	1.16497	0.839104	0.887984	1.10794	0.9
Pandanaceae	1.22222	0.703704	0.777778	1.2963	1.05483	0.981723	0.501305	1.46214	1.56291	0.569277	0.569536	1.04819	0.840426	0.739362	1	1.42021	1.48792	0.412371	0.512077	1.58763	1.14988	0.687961	0.628993	1.53317	1.48344	0.490066	0.675497	1.21854	0.936508	0.611111	0.47619	1.2619	1.46713	0.493506	0.532872	1.50649	1.07895	0.77193	0.377193	1.77193	1.432	0.504	0.656	1.408	1.12195	0.845528	0.918699	1.11382	0.36
Allium_cepa	1.28	0.506173	0.72	1.49383	0.989831	1.03051	0.515254	1.46441	1.18065	0.533101	0.503226	1.03484	0.782609	0.684783	1	1.53261	1.63522	0.318841	0.36478	1.68116	1.22563	0.724234	0.523677	1.52646	1.49032	0.658065	0.716129	1.45161	0.865031	0.607362	0.56135	1.21472	1.38596	0.445652	0.614035	1.55435	1.01217	0.875912	0.399027	1.7129	1.40704	0.472362	0.582915	1.53769	1.18016	0.825065	0.898172	1.09661	1.71429
Asparagus_officinalis	1.26282	0.572614	0.737179	1.42739	1.09615	1.00962	0.509615	1.38462	1.44423	0.546917	0.563601	1.04558	0.787736	0.735849	1	1.47642	1.55556	0.348259	0.444444	1.65174	1.21109	0.733475	0.639659	1.41578	1.43249	0.575342	0.645793	1.33855	0.809639	0.628916	0.520482	1.29398	1.36943	0.48249	0.630573	1.51751	1.10189	0.815094	0.369811	1.71321	1.49823	0.501767	0.586572	1.41343	1.1569	0.778828	0.899811	1.16446	1.125
Cyperus_esculentus	1.39414	0.54321	0.605863	1.45679	1.01554	0.953368	0.466321	1.56477	1.74384	0.646154	0.679803	1.33333	0.892261	0.650986	1	1.45675	1.5619	0.340909	0.438095	1.65909	1.14286	0.812698	0.355556	1.68889	1.4335	0.561576	0.369458	1.21182	0.783401	0.601215	0.467611	1.10526	1.43333	0.458498	0.566667	1.5415	0.960938	0.835938	0.398438	1.80469	1.49353	0.495379	0.658041	1.35305	1.2008	0.723658	0.890656	1.18489	1.5
Triticum_timopheevii	1.32331	0.565217	0.676692	1.43478	1.05793	0.957179	0.503778	1.48111	1.46637	0.586466	0.511211	1.15489	0.813397	0.722488	1	1.46411	1.58525	0.331606	0.414747	1.66839	1.29703	0.762376	0.50495	1.43564	1.47982	0.511211	0.632287	1.3991	0.813212	0.6082	0.546697	1.22323	1.44371	0.474708	0.556291	1.52529	1.00383	0.873563	0.45977	1.66284	1.49815	0.509225	0.634686	1.35793	1.12281	0.732943	0.94347	1.20078	0.75
Triticum_aestivum	1.33333	0.558952	0.666667	1.44105	1.07071	0.959596	0.505051	1.46465	1.52381	0.587349	0.503401	1.14759	0.818182	0.715909	1	1.46591	1.57895	0.329787	0.421053	1.67021	1.27723	0.762376	0.50495	1.45545	1.44218	0.503401	0.639456	1.38776	0.824742	0.611684	0.549828	1.21649	1.43333	0.468254	0.566667	1.53175	0.994175	0.862136	0.466019	1.67767	1.47681	0.512059	0.64564	1.36549	1.12281	0.732943	0.94347	1.20078	0.857143
Aegilops_speltoides	1.3283	0.562771	0.671698	1.43723	1.06533	0.954774	0.502513	1.47739	1.46637	0.586466	0.511211	1.15489	0.8112	0.7248	1	1.464	1.57798	0.331606	0.422018	1.66839	1.28713	0.772277	0.50495	1.43564	1.47982	0.511211	0.632287	1.3991	0.814139	0.602052	0.540479	1.23147	1.43709	0.474708	0.562914	1.52529	0.998095	0.87619	0.464762	1.66095	1.50459	0.506422	0.638532	1.35046	1.12281	0.732943	0.94347	1.20078	0.75
Eleusine_indica	1.2803	0.547826	0.719697	1.45217	1.04304	0.972152	0.486076	1.49873	1.52036	0.561086	0.570136	1.14932	0.825243	0.68932	1	1.48544	1.59242	0.349727	0.407583	1.65027	1.26582	0.759494	0.516456	1.45823	1.42534	0.475113	0.597285	1.41176	0.834299	0.604867	0.528389	1.23754	1.45205	0.48583	0.547945	1.51417	1.01167	0.832685	0.44358	1.71206	1.50832	0.510166	0.628466	1.35305	1.14851	0.712871	0.910891	1.22772	1
Tripsacum_dactyloides	1.32	0.557522	0.68	1.44248	1	0.979381	0.505155	1.51546	1.4192	0.545455	0.562061	1.16364	0.798669	0.698835	1	1.5025	1.6	0.335135	0.4	1.66486	1.3198	0.741117	0.527919	1.41117	1.44731	0.491803	0.632319	1.44731	0.850117	0.611241	0.526932	1.20141	1.45583	0.508197	0.54417	1.4918	1.0315	0.811024	0.464567	1.69291	1.49526	0.508539	0.637571	1.35863	1.14747	0.719192	0.89697	1.23636	0.857143
Zea_mays	1.30196	0.561404	0.698039	1.4386	1.01279	0.982097	0.480818	1.5243	1.49309	0.564492	0.552995	1.1563	0.774671	0.710526	1	1.5148	1.61165	0.335135	0.38835	1.66486	1.32663	0.733668	0.532663	1.40704	1.42396	0.511521	0.608295	1.41014	0.852154	0.600698	0.53085	1.22934	1.45965	0.50996	0.540351	1.49004	1.03906	0.804688	0.46875	1.6875	1.48399	0.512241	0.640301	1.36347	1.15079	0.706349	0.928571	1.21429	1.125
Zea_luxurians	1.30469	0.567686	0.695312	1.43231	1.01538	0.984615	0.492308	1.50769	1.5	0.563636	0.555556	1.15455	0.774671	0.710526	1	1.5148	1.61165	0.335135	0.38835	1.66486	1.31658	0.733668	0.532663	1.41709	1.40278	0.513889	0.611111	1.41667	0.846154	0.615385	0.545455	1.21678	1.45775	0.504	0.542254	1.496	1.03704	0.810916	0.467836	1.68421	1.47925	0.513208	0.641509	1.36604	1.1497	0.702595	0.926148	1.22156	1.125
Zea_perennis	1.30196	0.567686	0.698039	1.43231	1.01279	0.982097	0.480818	1.5243	1.49654	0.563636	0.554273	1.15455	0.779605	0.705592	1	1.5148	1.61353	0.335135	0.386473	1.66486	1.31658	0.733668	0.532663	1.41709	1.41339	0.512702	0.6097	1.41339	0.846154	0.615385	0.545455	1.21678	1.45965	0.504	0.540351	1.496	1.03125	0.8125	0.46875	1.6875	1.47925	0.513208	0.641509	1.36604	1.14741	0.701195	0.932271	1.21912	1.125
Chrysopogon_zizanioides	1.30612	0.58296	0.693878	1.41704	1.03359	0.96124	0.516796	1.48837	1.41687	0.544615	0.549398	1.16308	0.810945	0.701493	1	1.48756	1.59615	0.31694	0.403846	1.68306	1.30303	0.757576	0.505051	1.43434	1.48916	0.520482	0.607229	1.41687	0.829559	0.629321	0.529201	1.22288	1.46809	0.493724	0.531915	1.50628	1.05221	0.803213	0.473896	1.67068	1.47409	0.52975	0.637236	1.35893	1.10569	0.715447	0.95122	1.22764	0.75
Saccharum_officinarum	1.31818	0.650794	0.681818	1.34921	0.960699	1.03057	0.401747	1.60699	1.2	0.528409	0.636735	1.24432	0.729483	0.784195	1	1.48632	1.6	0.323232	0.4	1.67677	1.50943	0.660377	0.433962	1.39623	1.49388	0.538776	0.710204	1.42041	0.651885	0.585366	0.558758	1.26386	1.44509	0.454545	0.554913	1.54545	1.02857	0.785714	0.457143	1.72857	1.5	0.557143	0.714286	1.22857	1.15942	0.797101	0.855072	1.18841	0.6
Sorghum_bicolor	1.30159	0.567686	0.698413	1.43231	1.01279	0.971867	0.501279	1.51407	1.41995	0.54878	0.584687	1.16159	0.813312	0.701299	1	1.48539	1.60377	0.313514	0.396226	1.68649	1.31328	0.761905	0.501253	1.42356	1.4478	0.515081	0.598608	1.43387	0.845169	0.614668	0.509895	1.25029	1.46021	0.48996	0.539792	1.51004	1.05098	0.807843	0.462745	1.67843	1.49064	0.509363	0.629213	1.37079	1.13147	0.717131	0.932271	1.21912	0.857143
Oryza_minuta	1.25146	0.656934	0.748538	1.34307	1.1746	1.04762	0.507937	1.26984	1.50489	0.666667	0.742671	1.02326	0.8	0.752	1	1.448	1.46154	0.345865	0.538462	1.65414	1.30709	0.677165	0.629921	1.38583	1.34853	0.469055	0.664495	1.27036	0.754564	0.608519	0.63286	1.22921	1.46821	0.567568	0.531792	1.43243	1.02069	0.772414	0.482759	1.72414	1.49701	0.479042	0.694611	1.32934	1.20755	0.641509	0.880503	1.27044	0.6
Oryza_sativa	1.30233	0.57732	0.697674	1.42268	1.09756	0.95122	0.47561	1.47561	1.44134	0.577778	0.603352	1.07778	0.791667	0.678571	1	1.52976	1.53757	0.345679	0.462428	1.65432	1.26506	0.819277	0.493976	1.42169	1.52514	0.452514	0.620112	1.35754	0.835341	0.60241	0.586345	1.18876	1.48305	0.512077	0.516949	1.48792	0.961905	0.790476	0.485714	1.7619	1.53708	0.476404	0.65618	1.33034	1.08083	0.766744	0.886836	1.26559	0.75
Oryza_rufipogon	1.2809	0.611465	0.719101	1.38854	1.26582	0.911392	0.455696	1.36709	1.45033	0.530387	0.655629	1.09392	0.800518	0.707254	1	1.49223	1.53731	0.377953	0.462687	1.62205	1.42857	0.705882	0.588235	1.27731	1.39073	0.576159	0.516556	1.4106	0.661224	0.64898	0.661224	1.11429	1.47917	0.525	0.520833	1.475	0.993464	0.745098	0.496732	1.76471	1.53293	0.502994	0.682635	1.28144	1.13043	0.732919	0.89441	1.24224	0.75
Phoenix_dactylifera	1.25413	0.585774	0.745875	1.41423	1.10784	0.990196	0.490196	1.41176	1.4518	0.511811	0.567108	1.02362	0.782813	0.754688	1	1.4625	1.55963	0.401961	0.440367	1.59804	1.21561	0.706366	0.648871	1.42916	1.42911	0.544423	0.646503	1.36106	0.848708	0.634686	0.531365	1.21033	1.42679	0.513208	0.573209	1.48679	1.03396	0.867925	0.392453	1.70566	1.54704	0.494774	0.599303	1.35889	1.16323	0.757974	0.900563	1.17824	1.5
Cocos_nucifera	1.20408	0.591304	0.795918	1.4087	1.02941	1.03922	0.54902	1.38235	1.39587	0.554217	0.551595	1.08434	0.811475	0.727869	1	1.46066	1.51691	0.38	0.483092	1.62	1.22314	0.727273	0.628099	1.42149	1.4409	0.562852	0.697936	1.35084	0.86783	0.63591	0.531172	1.18953	1.46104	0.48	0.538961	1.52	1.0458	0.862595	0.427481	1.66412	1.54463	0.52459	0.59745	1.33333	1.14286	0.756757	0.903475	1.19691	0.666667
Sarcandra_glabra	1.26882	0.595556	0.731183	1.40444	1.01538	1.06667	0.502564	1.41538	1.3745	0.467742	0.49004	0.991935	0.743883	0.80261	1	1.45351	1.56164	0.403846	0.438356	1.59615	1.16211	0.698947	0.707368	1.43158	1.45817	0.621514	0.693227	1.36255	0.893617	0.638298	0.510638	1.24468	1.40836	0.5	0.59164	1.5	1.07536	0.839104	0.382892	1.70265	1.48785	0.508411	0.620561	1.38318	1.1927	0.665314	1.0142	1.12779	1.33333
Chloranthus_serratus	1.2446	0.61674	0.755396	1.38326	1.02463	1.10345	0.482759	1.38916	1.32558	0.478149	0.488372	0.994859	0.745253	0.787975	1	1.46677	1.58716	0.405797	0.412844	1.5942	1.15895	0.708249	0.676056	1.45674	1.47674	0.627907	0.732558	1.34884	0.869231	0.630769	0.530769	1.22308	1.4377	0.492188	0.5623	1.50781	1.07241	0.798434	0.391389	1.73777	1.49729	0.484629	0.622061	1.39602	1.20623	0.645914	0.988327	1.15953	1
Ceratophyllum_demersum	1.26056	0.682927	0.739437	1.31707	1.11369	1.03016	0.519722	1.33643	1.33981	0.469565	0.535922	1.01366	0.744361	0.861654	1	1.39398	1.52066	0.368664	0.479339	1.63134	1.18489	0.723658	0.652087	1.43936	1.51456	0.582524	0.675728	1.35146	0.826603	0.64133	0.52019	1.26128	1.37952	0.503597	0.620482	1.4964	1.00949	0.827324	0.409867	1.75332	1.53415	0.511384	0.609457	1.34501	1.11575	0.759013	0.979127	1.14611	0.666667
Chimonanthus_praecox	1.25084	0.605578	0.749164	1.39442	1.05412	1.06353	0.451765	1.43059	1.35521	0.485861	0.555985	1.04113	0.738602	0.806991	1	1.45441	1.55556	0.349515	0.444444	1.65049	1.15126	0.739496	0.647059	1.46218	1.47104	0.637066	0.637066	1.34363	0.901775	0.582249	0.532544	1.2142	1.41349	0.501818	0.58651	1.49818	1.04381	0.807619	0.419048	1.72952	1.49389	0.495637	0.628272	1.3822	1.21481	0.696296	0.948148	1.14074	1
Cinnamomum_camphora	1.28	0.575875	0.72	1.42412	1.06481	0.990741	0.490741	1.4537	1.35519	0.478839	0.535519	1.052	0.771429	0.784962	1	1.44361	1.54894	0.364444	0.451064	1.63556	1.13308	0.737643	0.707224	1.42205	1.46448	0.622951	0.688525	1.33333	0.829091	0.632727	0.516364	1.27273	1.4104	0.483755	0.589595	1.51625	1.06215	0.79096	0.429379	1.71751	1.50515	0.501718	0.618557	1.37457	1.23985	0.693727	0.95203	1.11439	1.5
Machilus_thunbergii	1.26733	0.564516	0.732673	1.43548	1.06856	1.02128	0.501182	1.40898	1.36264	0.469565	0.527473	1.05093	0.766055	0.788991	1	1.44495	1.54585	0.383562	0.454148	1.61644	1.15068	0.720157	0.696673	1.43249	1.47253	0.604396	0.692308	1.34066	0.827839	0.608059	0.498168	1.28205	1.41691	0.485507	0.58309	1.51449	1.0566	0.815094	0.422642	1.70566	1.49736	0.513181	0.618629	1.37083	1.22727	0.69697	0.939394	1.13636	1.36364
Phoebe_sheareri	1.2649	0.578125	0.735099	1.42188	1.07907	1.00465	0.483721	1.43256	1.36364	0.483516	0.523636	1.05495	0.77259	0.790663	1	1.43675	1.54701	0.367713	0.452991	1.63229	1.1374	0.732824	0.70229	1.42748	1.47273	0.621818	0.687273	1.33091	0.826347	0.610778	0.502994	1.27904	1.4087	0.483755	0.591304	1.51625	1.07519	0.804511	0.421053	1.69925	1.50086	0.509466	0.619621	1.37005	1.23704	0.688889	0.955556	1.11852	1.5
Myristicaceae	1.251	0.614035	0.749004	1.38596	1.10026	1.06941	0.493573	1.33676	1.32604	0.532951	0.498906	1.04871	0.733456	0.838235	1	1.42831	1.46078	0.38342	0.539216	1.61658	1.18519	0.688453	0.732026	1.39434	1.45733	0.577681	0.827133	1.31291	0.825532	0.67234	0.52766	1.25106	1.45907	0.444444	0.540925	1.55556	1.05455	0.745455	0.445455	1.75455	1.47967	0.487805	0.707317	1.3252	1.26134	0.725702	0.889849	1.12311	0.666667
Magnoliaceae	1.29317	0.637555	0.706827	1.36245	1.1134	1.05155	0.515464	1.31959	1.34719	0.539326	0.536383	0.994382	0.714545	0.834545	1	1.45091	1.44554	0.408377	0.554455	1.59162	1.18987	0.725738	0.7173	1.36709	1.43451	0.611227	0.823285	1.2474	0.835443	0.691983	0.556962	1.33333	1.47183	0.477876	0.528169	1.52212	1.08204	0.762749	0.452328	1.70288	1.45817	0.494024	0.701195	1.34661	1.2314	0.735537	0.909091	1.12397	0.705882
Annonaceae	1.3112	0.632035	0.688797	1.36797	1.13228	1.00529	0.497354	1.36508	1.42174	0.543066	0.56087	0.99854	0.706204	0.815693	1	1.4781	1.46939	0.406091	0.530612	1.59391	1.21508	0.736142	0.656319	1.39246	1.44783	0.508696	0.834783	1.22609	0.813278	0.672199	0.605809	1.26971	1.46043	0.460177	0.539568	1.53982	1.09255	0.749436	0.424379	1.73363	1.45455	0.509091	0.694949	1.34141	1.22105	0.8	0.901053	1.07789	0.75
Annona_squamosa	1.29293	0.571429	0.707071	1.42857	1.07657	0.983759	0.491879	1.4478	1.37545	0.496296	0.552347	1.00741	0.744395	0.811659	1	1.44395	1.50617	0.394619	0.493827	1.60538	1.15294	0.737255	0.690196	1.41961	1.40794	0.584838	0.703971	1.37545	0.77305	0.659574	0.574468	1.25532	1.44144	0.490975	0.558559	1.50903	1.07317	0.780488	0.435272	1.71107	1.52641	0.497445	0.626917	1.34923	1.12707	0.832413	0.92081	1.11971	0.666667
Liriodendron_tulipifera	1.31447	0.574803	0.685535	1.4252	1.04505	1.04505	0.486486	1.42342	1.37478	0.497596	0.543517	0.987981	0.731818	0.827273	1	1.44091	1.53782	0.387665	0.462185	1.61233	1.18131	0.717757	0.702804	1.39813	1.42806	0.596803	0.692718	1.36412	0.803898	0.650426	0.562728	1.27162	1.40413	0.467626	0.59587	1.53237	1.06814	0.81768	0.427256	1.68692	1.51096	0.472175	0.661046	1.35582	1.18492	0.746858	0.933573	1.13465	1.2
Magnolia_Grandiflora	1.30492	0.587302	0.695082	1.4127	1.06667	1.02989	0.478161	1.42529	1.37794	0.493947	0.520796	1.00242	0.727273	0.809091	1	1.46364	1.53191	0.38009	0.468085	1.61991	1.17073	0.72045	0.697936	1.41088	1.43219	0.607595	0.705244	1.35624	0.819188	0.649446	0.553506	1.29889	1.40653	0.465455	0.593472	1.53455	1.06716	0.813433	0.425373	1.69403	1.5189	0.4811	0.632302	1.3677	1.22852	0.716636	0.914077	1.14077	1.33333
Magnolia_biondii	1.30573	0.580392	0.694268	1.41961	1.06306	1.03604	0.477477	1.42342	1.37968	0.496403	0.545455	0.992806	0.72741	0.817771	1	1.45482	1.52066	0.412281	0.479339	1.58772	1.18352	0.719101	0.696629	1.40075	1.43316	0.59893	0.684492	1.35829	0.805861	0.652015	0.549451	1.31136	1.41935	0.463768	0.580645	1.53623	1.07011	0.819188	0.413284	1.69742	1.51771	0.472175	0.661046	1.34907	1.21364	0.718133	0.926391	1.14183	0.857143
Magnolia_sinostellata	1.31707	0.577406	0.682927	1.42259	1.07363	1.02613	0.465558	1.43468	1.40154	0.493151	0.498069	0.993773	0.722662	0.803487	1	1.47385	1.53571	0.40553	0.464286	1.59447	1.15953	0.700389	0.715953	1.42412	1.45946	0.6139	0.718147	1.30888	0.822335	0.654822	0.548223	1.30203	1.39936	0.463878	0.600639	1.53612	1.06043	0.834308	0.42885	1.67641	1.51845	0.485062	0.632689	1.3638	1.20152	0.730038	0.920152	1.14829	1.28571
Warburgia_ugandensis	1.27132	0.591928	0.728682	1.40807	1.01763	1.07809	0.544081	1.3602	1.35282	0.517928	0.551148	0.996016	0.743501	0.831889	1	1.42461	1.5122	0.345178	0.487805	1.65482	1.12712	0.661017	0.711864	1.5	1.49061	0.501044	0.751566	1.35282	0.854817	0.651289	0.545455	1.2863	1.41958	0.466667	0.58042	1.53333	1.15269	0.774194	0.344086	1.72903	1.47451	0.509804	0.643137	1.37255	1.27536	0.670807	0.877847	1.17598	0.923077
Asarum_splendens	1.28105	0.576	0.718954	1.424	0.993039	1.02088	0.547564	1.43852	1.40402	0.527228	0.537477	1.02475	0.795827	0.795827	1	1.40835	1.55932	0.4	0.440678	1.6	1.15895	0.700201	0.651911	1.48893	1.49177	0.592322	0.625229	1.34918	0.883392	0.572438	0.515901	1.22261	1.4184	0.498195	0.581602	1.50181	1.04315	0.803002	0.382739	1.77111	1.48532	0.497409	0.649396	1.36788	1.29433	0.687386	0.921389	1.09689	1.2
Piperaceae	1.32143	0.621277	0.678571	1.37872	1.08081	1.07071	0.505051	1.34343	1.4877	0.563815	0.467213	1.04348	0.775685	0.785959	1	1.43836	1.5	0.4	0.5	1.6	1.22595	0.706935	0.599553	1.46756	1.5	0.540984	0.737705	1.26639	0.821705	0.674419	0.51938	1.27132	1.41368	0.463415	0.586319	1.53659	1.11111	0.735043	0.435897	1.71795	1.44814	0.53229	0.681018	1.33855	1.28827	0.699801	0.866799	1.14513	0.8
Piper_longum	1.2872	0.576271	0.712803	1.42373	1.05825	1.01942	0.524272	1.39806	1.44289	0.497326	0.529058	1.05882	0.798122	0.760563	1	1.44131	1.51961	0.373832	0.480392	1.62617	1.16776	0.714597	0.653595	1.46405	1.49098	0.541082	0.673347	1.32265	0.812422	0.63354	0.506832	1.26708	1.39735	0.475806	0.602649	1.52419	1.09244	0.747899	0.411765	1.7479	1.53208	0.520755	0.550943	1.39623	1.27935	0.663968	0.866397	1.19028	1
Saururus_chinensis	1.30897	0.600791	0.69103	1.39921	1.06542	1.01869	0.457944	1.45794	1.47692	0.530559	0.530769	1.02991	0.807175	0.7713	1	1.42152	1.55844	0.358491	0.441558	1.64151	1.14405	0.718163	0.634656	1.50313	1.45385	0.542308	0.623077	1.37308	0.892086	0.604317	0.460432	1.23022	1.41593	0.463768	0.584071	1.53623	1.06358	0.809249	0.416185	1.71098	1.5265	0.522968	0.586572	1.36396	1.27788	0.635161	0.862004	1.22495	1.2
Macadamia_integrifolia	1.30351	0.586873	0.696486	1.41313	1.03401	1.05215	0.507937	1.4059	1.39115	0.476773	0.562832	1.04156	0.771049	0.784343	1	1.44461	1.54918	0.383562	0.45082	1.61644	1.21236	0.679537	0.664093	1.44402	1.44425	0.584071	0.669027	1.34867	0.873373	0.575148	0.553846	1.26391	1.43353	0.478873	0.566474	1.52113	1.06329	0.802893	0.433996	1.69982	1.52218	0.484642	0.675768	1.31741	1.23689	0.708861	0.904159	1.15009	1
Nelumbo_nucifera	1.28435	0.594595	0.715655	1.40541	0.995516	1.04933	0.511211	1.44395	1.42446	0.49691	0.528777	1.01607	0.77533	0.784141	1	1.44053	1.55738	0.376682	0.442623	1.62332	1.17602	0.688588	0.65764	1.47776	1.46763	0.593525	0.615108	1.3705	0.880473	0.582249	0.518343	1.2355	1.42939	0.489362	0.570605	1.51064	1.06375	0.801457	0.408015	1.72678	1.53638	0.473773	0.642978	1.34687	1.22022	0.707581	0.895307	1.1769	1.2
Vitis_vinifera	1.25	0.572549	0.75	1.42745	1.04587	1.02752	0.504587	1.42202	1.44981	0.521739	0.535316	1.05929	0.801493	0.765672	1	1.43284	1.57333	0.390244	0.426667	1.60976	1.15353	0.680498	0.622407	1.54357	1.41636	0.535316	0.69145	1.37175	0.875445	0.604982	0.505338	1.2242	1.42424	0.492537	0.575758	1.50746	1.07607	0.831169	0.400742	1.69202	1.50345	0.482759	0.648276	1.36552	1.22222	0.703704	0.844444	1.22963	0.75
Morus_notabilis	1.32653	0.578616	0.673469	1.42138	0.973333	1.13333	0.466667	1.42667	1.28571	0.585062	0.6	1.15768	0.726316	0.776842	1	1.49684	1.59509	0.369427	0.404908	1.63057	1.17333	0.653333	0.533333	1.64	1.38857	0.651429	0.685714	1.38857	0.895238	0.438095	0.590476	1.18095	1.45749	0.510417	0.54251	1.48958	1.00513	0.851282	0.379487	1.7641	1.46699	0.488998	0.645477	1.39853	1.17403	0.675325	0.862338	1.28831	0.857143
Cannabis_sativa	1.29771	0.583691	0.70229	1.41631	1.03	1.05	0.43	1.49	1.36726	0.522551	0.676991	1.16641	0.780291	0.775444	1	1.44426	1.57346	0.391534	0.42654	1.60847	1.16971	0.710183	0.553525	1.56658	1.47345	0.570796	0.597345	1.31416	0.931034	0.475862	0.565517	1.17931	1.42679	0.510288	0.573209	1.48971	1.01789	0.827038	0.397614	1.75746	1.50285	0.470588	0.690702	1.33586	1.23752	0.718563	0.822355	1.22156	1.33333
Ziziphus_jujuba	1.28302	0.565022	0.716981	1.43498	0.941772	1.09367	0.486076	1.47848	1.39262	0.48415	0.520607	1.04611	0.756219	0.766169	1	1.47761	1.55869	0.342857	0.441315	1.65714	1.24466	0.646081	0.617577	1.49169	1.47072	0.624729	0.689805	1.30152	0.848408	0.565605	0.535032	1.26115	1.41772	0.46281	0.582278	1.53719	1.03252	0.853659	0.382114	1.73171	1.51908	0.480916	0.656489	1.34351	1.20161	0.701613	0.846774	1.25	1.33333
Fragaria_orientalis	1.32444	0.571429	0.675556	1.42857	1.03743	1.1123	0.427807	1.42246	1.35149	0.601852	0.594059	1.15741	0.772575	0.732441	1	1.49498	1.5533	0.374269	0.446701	1.62573	1.16031	0.722646	0.600509	1.51654	1.42574	0.594059	0.668317	1.36634	0.8925	0.555	0.4575	1.3125	1.4386	0.48	0.561404	1.52	1.04742	0.865979	0.395876	1.69072	1.512	0.496	0.656	1.336	1.21414	0.656965	0.881497	1.2474	1.125
Prunus_avium	1.38202	0.520833	0.617978	1.47917	1.0375	1.05	0.4	1.5125	1.24927	0.54833	0.510264	1.18102	0.714844	0.738281	1	1.54688	1.54945	0.375	0.450549	1.625	1.20225	0.674157	0.606742	1.51685	1.5132	0.59824	0.703812	1.42522	0.92109	0.482066	0.482066	1.23099	1.42041	0.435644	0.579592	1.56436	1.0205	0.929385	0.400911	1.6492	1.46047	0.474419	0.669767	1.39535	1.21905	0.619048	0.895238	1.26667	1
Malus_domestica	1.33921	0.556054	0.660793	1.44395	1.03979	1.10345	0.435013	1.42175	1.22302	0.547112	0.503597	1.1307	0.773554	0.743802	1	1.48264	1.54589	0.363636	0.454106	1.63636	1.10891	0.722772	0.653465	1.51485	1.52518	0.647482	0.690647	1.41007	0.87931	0.517241	0.487685	1.23399	1.4216	0.485106	0.578397	1.51489	1.02249	0.891616	0.408998	1.67689	1.47002	0.541586	0.634429	1.35397	1.24194	0.645161	0.854839	1.25806	1.28571
Sorbus_torminalis	1.34615	0.602041	0.653846	1.39796	1.03116	1.09915	0.441926	1.42776	1.30435	0.564706	0.506394	1.09916	0.762162	0.762162	1	1.47568	1.52083	0.356322	0.479167	1.64368	1.0929	0.73224	0.622951	1.55191	1.44246	0.675192	0.690537	1.38107	0.807065	0.521739	0.505435	1.28804	1.43411	0.5	0.565891	1.5	1	0.853211	0.412844	1.73394	1.47992	0.53277	0.668076	1.31924	1.24045	0.620225	0.853933	1.28539	1.2
Sorbus_aucuparia	1.35398	0.575342	0.646018	1.42466	1.04301	1.08602	0.419355	1.45161	1.22857	0.551302	0.485714	1.12098	0.788136	0.737288	1	1.47458	1.5311	0.363636	0.4689	1.63636	1.08728	0.738155	0.658354	1.51621	1.55714	0.628571	0.7	1.4	0.883019	0.513208	0.498113	1.24528	1.41869	0.489451	0.581315	1.51055	1.01468	0.880503	0.419287	1.68553	1.47162	0.540117	0.649706	1.33855	1.26016	0.650407	0.853659	1.23577	1.5
Pyrus_betulifolia	1.34199	0.5625	0.658009	1.4375	1.0343	1.10818	0.422164	1.43536	1.23697	0.544643	0.526066	1.14286	0.769868	0.745033	1	1.4851	1.53774	0.357542	0.462264	1.64246	1.10513	0.733496	0.645477	1.51589	1.53555	0.63981	0.682464	1.37915	0.865526	0.520782	0.498778	1.24694	1.41297	0.487603	0.587031	1.5124	1.02249	0.875256	0.408998	1.69325	1.45665	0.554913	0.647399	1.34104	1.24444	0.646465	0.848485	1.26061	1.5
Rhaphiolepis_bibas	1.35484	0.594142	0.645161	1.40586	1.07809	1.06801	0.413098	1.44081	1.30787	0.543066	0.579775	1.14745	0.779032	0.754839	1	1.46613	1.53425	0.393782	0.465753	1.60622	1.09953	0.729858	0.654028	1.51659	1.51011	0.620225	0.647191	1.33483	0.888626	0.526066	0.504739	1.23697	1.42581	0.5	0.574194	1.5	1.01002	0.865731	0.42485	1.6994	1.47646	0.549906	0.655367	1.31827	1.24165	0.644401	0.86444	1.24951	1.875
Corchorus_capsularis	1.31757	0.559671	0.682432	1.44033	0.997403	1.11169	0.446753	1.44416	1.36957	0.645455	0.63913	1.10909	0.843602	0.7109	1	1.4455	1.56054	0.350515	0.439462	1.64948	1.1066	0.71066	0.649746	1.53299	1.47391	0.586957	0.704348	1.22609	0.888136	0.515254	0.515254	1.19322	1.42857	0.487395	0.571429	1.51261	1.05179	0.780876	0.438247	1.72908	1.52941	0.5	0.632353	1.33824	1.20875	0.667992	0.890656	1.2326	1.25
Corchorus_olitorius	1.30855	0.616071	0.69145	1.38393	0.967391	1.04348	0.445652	1.54348	1.2846	0.597111	0.626632	1.1557	0.859247	0.702128	1	1.43863	1.56398	0.331492	0.436019	1.66851	1.13499	0.683196	0.628099	1.55372	1.51958	0.516971	0.736292	1.31593	0.863415	0.42439	0.47561	1.22927	1.4527	0.435556	0.547297	1.56444	1.10968	0.808602	0.369892	1.71183	1.57339	0.493151	0.618395	1.31507	1.25153	0.662577	0.867076	1.21881	1.09091
Bombax_ceiba	1.27442	0.557895	0.725581	1.44211	1.00613	1.09202	0.490798	1.41104	1.39286	0.612245	0.55102	1.07978	0.794466	0.788538	1	1.417	1.52174	0.350877	0.478261	1.64912	1.07955	0.704545	0.636364	1.57955	1.51531	0.520408	0.719388	1.30102	0.822034	0.483051	0.516949	1.22881	1.49442	0.46	0.505576	1.54	1.02256	0.781955	0.451128	1.74436	1.46636	0.491879	0.696056	1.34571	1.20097	0.687651	0.881356	1.23002	1.125
Hibiscus_cannabinus	1.26829	0.548523	0.731707	1.45148	1.0202	1.10101	0.474747	1.40404	1.41631	0.577259	0.553648	1.11079	0.837539	0.73817	1	1.42429	1.5463	0.373057	0.453704	1.62694	1.07692	0.711538	0.682692	1.52885	1.51931	0.553648	0.630901	1.32618	0.860068	0.532423	0.498294	1.22184	1.45283	0.487805	0.54717	1.5122	1.01562	0.78125	0.4375	1.76562	1.46542	0.523364	0.657944	1.35327	1.26316	0.68616	0.873294	1.17739	1.63636
Gossypium_arboreum	1.30035	0.539419	0.699647	1.46058	0.98263	1.09181	0.506203	1.41935	1.39149	0.545455	0.548936	1.10823	0.836672	0.725732	1	1.4376	1.55455	0.365482	0.445455	1.63452	1.08571	0.72381	0.647619	1.54286	1.51915	0.548936	0.625532	1.36596	0.862876	0.51505	0.474916	1.24415	1.45846	0.47619	0.541538	1.52381	0.998081	0.806142	0.422265	1.77351	1.46197	0.489796	0.682746	1.36549	1.26154	0.684615	0.869231	1.18462	1.125
Gossypium_barbadense	1.30282	0.539419	0.697183	1.46058	0.992556	1.09181	0.496278	1.41935	1.39149	0.545455	0.548936	1.10823	0.836672	0.725732	1	1.4376	1.55251	0.365482	0.447489	1.63452	1.08571	0.72381	0.647619	1.54286	1.51915	0.548936	0.625532	1.36596	0.862876	0.51505	0.474916	1.24415	1.46012	0.478088	0.539877	1.52191	0.998081	0.806142	0.422265	1.77351	1.46197	0.489796	0.682746	1.36549	1.25385	0.684615	0.869231	1.19231	1.125
Gossypium_harknessii	1.30328	0.578431	0.696721	1.42157	1.05521	1.07975	0.503067	1.36196	1.46341	0.605607	0.512195	1.09907	0.87931	0.735632	1	1.38506	1.53684	0.359551	0.463158	1.64045	1.08883	0.722063	0.664756	1.52436	1.43415	0.585366	0.643902	1.36098	0.752113	0.507042	0.523944	1.26761	1.48592	0.504762	0.514085	1.49524	0.979381	0.773196	0.453608	1.79381	1.46296	0.490741	0.712963	1.33333	1.21212	0.689977	0.904429	1.19347	0.857143
Gossypium_hirsutum	1.30081	0.572816	0.699187	1.42718	1.04878	1.08537	0.512195	1.35366	1.44286	0.598891	0.528571	1.08688	0.878327	0.735741	1	1.38593	1.5288	0.368715	0.471204	1.63128	1.09714	0.708571	0.662857	1.53143	1.47143	0.571429	0.628571	1.35714	0.75	0.505618	0.530899	1.26404	1.49129	0.509434	0.508711	1.49057	0.974359	0.769231	0.451282	1.80513	1.44954	0.486239	0.724771	1.33945	1.22222	0.685185	0.898148	1.19444	0.857143
Gossypium_davidsonii	1.30282	0.541667	0.697183	1.45833	0.98263	1.09181	0.506203	1.41935	1.39149	0.545455	0.548936	1.10823	0.832049	0.730354	1	1.4376	1.55455	0.363636	0.445455	1.63636	1.08571	0.72381	0.647619	1.54286	1.51915	0.548936	0.625532	1.36596	0.869565	0.508361	0.474916	1.24415	1.45846	0.478088	0.541538	1.52191	0.998081	0.806142	0.422265	1.77351	1.46197	0.489796	0.682746	1.36549	1.24615	0.692308	0.869231	1.19231	1.125
Gossypium_raimondii	1.3007	0.543933	0.699301	1.45607	0.985075	1.09453	0.497512	1.42289	1.40127	0.547033	0.535032	1.11143	0.835385	0.729231	1	1.43538	1.55046	0.373737	0.449541	1.62626	1.09264	0.72209	0.646081	1.53919	1.51592	0.547771	0.624204	1.3758	0.85906	0.510067	0.47651	1.24832	1.46012	0.468254	0.539877	1.53175	0.998081	0.806142	0.422265	1.77351	1.45996	0.49162	0.685289	1.36313	1.24615	0.684615	0.869231	1.2	1.125
Gossypium_trilobum	1.30282	0.539419	0.697183	1.46058	0.992556	1.09181	0.496278	1.41935	1.39149	0.545455	0.548936	1.10823	0.84	0.724615	1	1.43538	1.55455	0.365482	0.445455	1.63452	1.08571	0.72381	0.647619	1.54286	1.51915	0.548936	0.625532	1.36596	0.863839	0.508929	0.475446	1.24554	1.45846	0.478088	0.541538	1.52191	1.00576	0.806142	0.422265	1.76583	1.46197	0.489796	0.682746	1.36549	1.25385	0.684615	0.869231	1.19231	1.125
Gossypium_thurberi	1.30282	0.539419	0.697183	1.46058	0.98263	1.09181	0.506203	1.41935	1.39149	0.545455	0.548936	1.10823	0.84	0.724615	1	1.43538	1.55455	0.365482	0.445455	1.63452	1.08571	0.72381	0.647619	1.54286	1.51915	0.548936	0.625532	1.36596	0.863839	0.508929	0.475446	1.24554	1.45846	0.478088	0.541538	1.52191	1.00576	0.806142	0.422265	1.76583	1.46197	0.489796	0.682746	1.36549	1.25385	0.684615	0.869231	1.19231	1.125
Carica_papaya	1.24746	0.571429	0.752542	1.42857	0.980392	1.05882	0.460784	1.5	1.47992	0.547718	0.550669	1.06224	0.77898	0.774343	1	1.44668	1.56444	0.36	0.435556	1.64	1.10222	0.657778	0.72	1.52	1.4914	0.539197	0.562141	1.37667	0.846667	0.573333	0.473333	1.31333	1.43976	0.492188	0.560241	1.50781	1.00763	0.870229	0.419847	1.70229	1.54336	0.467257	0.630088	1.35929	1.23485	0.69697	0.856061	1.21212	1
Batis_maritima	1.30464	0.545455	0.695364	1.45455	1.02913	1.00971	0.504854	1.45631	1.40551	0.582524	0.57874	1.09015	0.788288	0.77027	1	1.44144	1.55263	0.362745	0.447368	1.63725	1.11521	0.626728	0.700461	1.5576	1.53543	0.531496	0.590551	1.35827	0.89011	0.56044	0.507692	1.21319	1.39645	0.490566	0.60355	1.50943	1.01493	0.843284	0.432836	1.70896	1.5689	0.473498	0.565371	1.39223	1.26079	0.697936	0.840525	1.20075	1.09091
Brassica_napus	1.39271	0.513761	0.607287	1.48624	0.965517	1.04598	0.448276	1.54023	1.39152	0.607843	0.658354	1.15686	0.78836	0.73545	1	1.47619	1.64706	0.340659	0.352941	1.65934	1.17708	0.625	0.625	1.57292	1.51122	0.493766	0.508728	1.43641	0.882571	0.556242	0.548826	1.21632	1.38732	0.539823	0.612676	1.46018	1.00408	0.84898	0.408163	1.73878	1.52569	0.442688	0.608696	1.42292	1.26134	0.699784	0.88121	1.15767	1.125
Brassica_rapa	1.36398	0.515021	0.636015	1.48498	0.980716	1.01377	0.473829	1.53168	1.42588	0.604724	0.635294	1.1811	0.796954	0.746193	1	1.45685	1.63366	0.347826	0.366337	1.65217	1.1867	0.613811	0.613811	1.58568	1.52471	0.494118	0.508235	1.41176	0.889952	0.559809	0.538278	1.21292	1.4094	0.538462	0.590604	1.46154	1	0.834646	0.417323	1.74803	1.5303	0.439394	0.621212	1.40909	1.29167	0.675	0.875	1.15833	1.125
Brassica_juncea	1.36398	0.515021	0.636015	1.48498	0.980716	1.01377	0.473829	1.53168	1.42588	0.604724	0.635294	1.1811	0.796954	0.746193	1	1.45685	1.63366	0.347826	0.366337	1.65217	1.1867	0.613811	0.613811	1.58568	1.52471	0.494118	0.508235	1.41176	0.889952	0.559809	0.538278	1.21292	1.4094	0.538462	0.590604	1.46154	1	0.834646	0.417323	1.74803	1.5303	0.439394	0.621212	1.40909	1.29167	0.675	0.875	1.15833	1.125
Brassica_oleracea	1.36154	0.510823	0.638462	1.48918	0.978022	1.02198	0.472527	1.52747	1.4192	0.596215	0.64637	1.18297	0.80102	0.744898	1	1.45408	1.63547	0.349727	0.364532	1.65027	1.18367	0.622449	0.612245	1.58163	1.51756	0.491803	0.519906	1.40515	0.891018	0.560479	0.538922	1.20719	1.41216	0.529915	0.587838	1.47009	0.998035	0.833006	0.416503	1.75246	1.51803	0.440228	0.622391	1.41935	1.30271	0.676409	0.868476	1.1524	1.5
Raphanus_sativus	1.36641	0.510823	0.633588	1.48918	0.975342	1.01918	0.482192	1.52329	1.39437	0.602826	0.647887	1.17739	0.802385	0.741056	1	1.45656	1.63725	0.349727	0.362745	1.65027	1.17647	0.613811	0.634271	1.57545	1.50704	0.507042	0.535211	1.40845	0.897129	0.566986	0.545455	1.19139	1.41216	0.52766	0.587838	1.47234	0.998035	0.833006	0.416503	1.75246	1.52672	0.442748	0.610687	1.41985	1.2973	0.681913	0.873181	1.14761	1.5
Sinapis_arvensis	1.35622	0.493023	0.643777	1.50698	0.960452	1.02825	0.474576	1.53672	1.3602	0.587276	0.649874	1.22349	0.779359	0.731317	1	1.48932	1.63265	0.350282	0.367347	1.64972	1.20104	0.626632	0.574413	1.59791	1.54156	0.498741	0.559194	1.39043	0.900369	0.553506	0.531365	1.19557	1.39568	0.497738	0.604317	1.50226	1.01626	0.829268	0.398374	1.7561	1.5167	0.43222	0.620825	1.43026	1.2931	0.663793	0.862069	1.18103	1.71429
Brassica_nigra	1.39	0.574468	0.61	1.42553	1.05923	0.919861	0.501742	1.51916	1.34328	0.684647	0.680597	1.20747	0.831933	0.69958	1	1.46849	1.61446	0.372414	0.385542	1.62759	1.23567	0.573248	0.649682	1.5414	1.48657	0.555224	0.555224	1.3791	0.837633	0.546282	0.610015	1.17451	1.41803	0.549451	0.581967	1.45055	0.961538	0.807692	0.432692	1.79808	1.47765	0.451765	0.687059	1.38353	1.31633	0.673469	0.867347	1.14286	0.75
Brassica_carinata	1.36154	0.510823	0.638462	1.48918	0.978022	1.01099	0.472527	1.53846	1.40187	0.598101	0.64486	1.18671	0.795918	0.75	1	1.45408	1.63725	0.340659	0.362745	1.65934	1.16923	0.625641	0.615385	1.58974	1.5	0.518692	0.53271	1.40187	0.896057	0.55914	0.544803	1.18996	1.41216	0.529915	0.587838	1.47009	1	0.834646	0.409449	1.75591	1.51803	0.447818	0.622391	1.41176	1.3	0.675	0.875	1.15	1.5
Boechera_stricta	1.39516	0.515284	0.604839	1.48472	1.00279	1.01393	0.456825	1.52646	1.39043	0.602871	0.619647	1.13876	0.779487	0.769231	1	1.45128	1.63819	0.366667	0.361809	1.63333	1.15325	0.612987	0.664935	1.56883	1.57179	0.483627	0.559194	1.37531	0.895631	0.582524	0.524272	1.17961	1.41379	0.533333	0.586207	1.46667	0.98374	0.821138	0.430894	1.76423	1.51938	0.434109	0.635659	1.41085	1.26891	0.689076	0.890756	1.15126	1.5
Arabidopsis_thaliana	1.3913	0.513274	0.608696	1.48673	0.975342	1.01918	0.471233	1.53425	1.37561	0.6144	0.673171	1.1616	0.804754	0.748727	1	1.44652	1.65	0.338798	0.35	1.6612	1.18016	0.5953	0.637076	1.58747	1.50732	0.497561	0.556098	1.39024	0.90401	0.53949	0.54678	1.21021	1.41096	0.528139	0.589041	1.47186	0.978131	0.842942	0.413519	1.76541	1.51248	0.429942	0.614203	1.44338	1.32218	0.644351	0.870293	1.16318	1.5
Capsella_rubella	1.3913	0.515284	0.608696	1.48472	0.986301	1.00822	0.471233	1.53425	1.38235	0.611465	0.676471	1.15605	0.809847	0.743633	1	1.44652	1.64179	0.333333	0.358209	1.66667	1.17895	0.631579	0.610526	1.57895	1.52941	0.5	0.529412	1.38235	0.884287	0.55542	0.533496	1.22777	1.39932	0.526316	0.600683	1.47368	0.968254	0.84127	0.428571	1.7619	1.50669	0.443595	0.627151	1.42256	1.31656	0.645702	0.872117	1.16562	1.5
Manihot_esculenta	1.34211	0.55	0.657895	1.45	1.00282	1.05915	0.439437	1.49859	1.3985	0.542811	0.541353	1.14378	0.751351	0.767568	1	1.48108	1.57426	0.360465	0.425743	1.63953	1.11051	0.71159	0.58221	1.59569	1.47368	0.586466	0.706767	1.29323	0.94382	0.561798	0.404494	1.25843	1.4069	0.446429	0.593103	1.55357	1.00885	0.849558	0.389381	1.75221	1.52991	0.487179	0.606838	1.37607	1.23414	0.708972	0.857768	1.19912	1.125
Bruguiera_sexangula	1.34802	0.540541	0.651982	1.45946	0.953425	1.07397	0.427397	1.54521	1.33679	0.603774	0.481865	1.10377	0.788136	0.732203	1	1.47966	1.58794	0.337209	0.41206	1.66279	1.11628	0.702842	0.640827	1.54005	1.49223	0.606218	0.668394	1.41451	0.9022	0.564792	0.454768	1.23227	1.39568	0.456621	0.604317	1.54338	1.01927	0.847966	0.351178	1.78158	1.50503	0.498994	0.65996	1.33602	1.23203	0.673511	0.837782	1.25667	1.875
Bruguiera_x	1.34802	0.538117	0.651982	1.46188	0.953425	1.07397	0.427397	1.54521	1.33679	0.602826	0.481865	1.10204	0.788136	0.732203	1	1.47966	1.58794	0.339181	0.41206	1.66082	1.11628	0.702842	0.640827	1.54005	1.49223	0.606218	0.668394	1.41451	0.9022	0.564792	0.462103	1.22494	1.39568	0.456621	0.604317	1.54338	1.01288	0.849785	0.351931	1.78541	1.50503	0.498994	0.65996	1.33602	1.23203	0.673511	0.837782	1.25667	1.875
Passiflora_edulis	1.34091	0.542373	0.659091	1.45763	1.0359	1.05641	0.420513	1.48718	1.52448	0.610778	0.545455	1.11377	0.763636	0.793388	1	1.44298	1.56398	0.340426	0.436019	1.65957	1.16195	0.709512	0.586118	1.54242	1.51049	0.573427	0.629371	1.21678	0.863839	0.582589	0.455357	1.3125	1.39355	0.485356	0.606452	1.51464	1.00402	0.819277	0.385542	1.79116	1.51229	0.476371	0.650284	1.36106	1.2326	0.652087	0.858847	1.25646	1.5
Geranium_maderense	1.4	0.539216	0.6	1.46078	0.911243	1.15976	0.43787	1.49112	1.39877	0.655367	0.644172	1.33333	0.789189	0.724324	1	1.48649	1.59783	0.366013	0.402174	1.63399	1.23404	0.765957	0.368794	1.63121	1.56442	0.607362	0.515337	1.26994	0.837514	0.582334	0.451472	1.3217	1.39163	0.488038	0.608365	1.51196	1.04421	0.917895	0.395789	1.64211	1.49693	0.531697	0.605317	1.36605	1.21053	0.815789	0.789474	1.18421	1.125
Populus_alba	1.32342	0.513514	0.67658	1.48649	0.949868	1.08707	0.496042	1.46702	1.52425	0.6	0.526559	1.26462	0.797342	0.747508	1	1.45515	1.60606	0.373626	0.393939	1.62637	1.09192	0.668524	0.568245	1.67131	1.53811	0.526559	0.568129	1.3164	0.893333	0.573333	0.46	1.24667	1.43243	0.508197	0.567568	1.4918	1.04242	0.783838	0.363636	1.8101	1.51331	0.479087	0.646388	1.36122	1.23265	0.718367	0.840816	1.20816	1.5
Populus_davidiana	1.32075	0.520548	0.679245	1.47945	0.941176	1.09091	0.481283	1.48663	1.48235	0.601852	0.536471	1.25926	0.801336	0.746244	1	1.45242	1.60825	0.373626	0.391753	1.62637	1.10112	0.674157	0.561798	1.66292	1.55294	0.536471	0.564706	1.32706	0.899329	0.563758	0.463087	1.24832	1.42857	0.514523	0.571429	1.48548	1.05521	0.785276	0.351738	1.80777	1.50097	0.487427	0.649903	1.3617	1.23457	0.72428	0.839506	1.20165	1.5
Populus_tremula	1.32075	0.520548	0.679245	1.47945	0.941176	1.09091	0.481283	1.48663	1.48235	0.602782	0.536471	1.26121	0.801336	0.751252	1	1.44741	1.60825	0.373626	0.391753	1.62637	1.10112	0.674157	0.561798	1.66292	1.55294	0.536471	0.564706	1.32706	0.892617	0.563758	0.463087	1.25503	1.42857	0.512397	0.571429	1.4876	1.05521	0.785276	0.351738	1.80777	1.50097	0.487427	0.649903	1.3617	1.23457	0.72428	0.839506	1.20165	1.5
Salix_cardiophylla	1.3211	0.545455	0.678899	1.45455	1.04348	1.05686	0.508361	1.3913	1.5419	0.711019	0.536313	1.28482	0.814737	0.751579	1	1.43368	1.61963	0.384615	0.380368	1.61538	1.12281	0.589474	0.575439	1.71228	1.49162	0.553073	0.553073	1.32402	0.820513	0.564103	0.487179	1.23077	1.4741	0.544503	0.525896	1.4555	1.01111	0.777778	0.377778	1.83333	1.54067	0.45933	0.679426	1.32057	1.20907	0.695214	0.856423	1.23929	1
Salix_suchowensis	1.35484	0.504587	0.645161	1.49541	0.946237	1.09677	0.494624	1.46237	1.49633	0.583987	0.572127	1.26217	0.800676	0.744932	1	1.45439	1.61658	0.366667	0.38342	1.63333	1.07955	0.647727	0.556818	1.71591	1.49633	0.513447	0.586797	1.33496	0.915254	0.576271	0.461017	1.21356	1.42561	0.516949	0.574394	1.48305	1.02669	0.788501	0.361396	1.82341	1.51644	0.471954	0.642166	1.36944	1.22176	0.728033	0.83682	1.21339	1.5
Salix_polaris	1.36	0.533333	0.64	1.46667	1.01186	1.04348	0.521739	1.42292	1.57047	0.675	0.604027	1.305	0.771845	0.764563	1	1.46359	1.64706	0.4	0.352941	1.6	1.12134	0.619247	0.552301	1.70711	1.4698	0.583893	0.422819	1.34899	0.873096	0.568528	0.497462	1.18782	1.46847	0.590361	0.531532	1.40964	1.0125	0.7875	0.3625	1.8375	1.54108	0.396601	0.725212	1.33711	1.16279	0.674419	0.883721	1.27907	0.75
Salix_purpurea	1.35484	0.506912	0.645161	1.49309	0.9437	1.09383	0.504021	1.45845	1.4742	0.585827	0.574939	1.25669	0.800676	0.744932	1	1.45439	1.62694	0.364641	0.373057	1.63536	1.07429	0.651429	0.56	1.71429	1.50369	0.515971	0.574939	1.35627	0.905789	0.578888	0.4563	1.21226	1.42561	0.510638	0.574394	1.48936	1.02669	0.788501	0.361396	1.82341	1.51163	0.472868	0.643411	1.37209	1.21339	0.728033	0.83682	1.22176	1.71429
Salix_paraflabellaris	1.3211	0.545455	0.678899	1.45455	1.04348	1.05686	0.508361	1.3913	1.55432	0.711019	0.534819	1.28482	0.811839	0.748414	1	1.43975	1.61963	0.384615	0.380368	1.61538	1.12281	0.589474	0.575439	1.71228	1.48747	0.551532	0.551532	1.32033	0.820513	0.564103	0.487179	1.23077	1.4741	0.544503	0.525896	1.4555	1.01111	0.777778	0.366667	1.84444	1.54067	0.449761	0.679426	1.33014	1.20603	0.703518	0.854271	1.23618	1
Euonymus_alatus	1.29329	0.562212	0.706714	1.43779	1.04348	1.03325	0.460358	1.46292	1.34348	0.500732	0.56087	1.07174	0.800693	0.753899	1	1.44541	1.58209	0.372881	0.41791	1.62712	1.11054	0.688946	0.658098	1.54242	1.5	0.547826	0.665217	1.38261	0.899263	0.545455	0.5086	1.22359	1.4232	0.472574	0.576803	1.52743	1.12266	0.814969	0.365904	1.69647	1.47573	0.528155	0.64466	1.35146	1.14761	0.839917	0.856549	1.15593	0.9
Eucalyptus_grandis	1.26277	0.529412	0.737226	1.47059	0.935323	1.01493	0.487562	1.56219	1.3732	0.512397	0.65567	1.08264	0.808777	0.780564	1	1.41066	1.5493	0.371859	0.450704	1.62814	1.18483	0.682464	0.64455	1.48815	1.52165	0.494845	0.668041	1.2866	0.870857	0.507429	0.500571	1.28914	1.44643	0.501961	0.553571	1.49804	1.0609	0.880157	0.353635	1.7053	1.48785	0.523364	0.672897	1.31589	1.19685	0.76378	0.850394	1.18898	0.75
Lagerstroemia_indica	1.28986	0.570213	0.710145	1.42979	1.02591	0.984456	0.435233	1.5544	1.44958	0.524781	0.668067	1.10204	0.792	0.7776	1	1.4304	1.57895	0.362637	0.421053	1.63736	1.16098	0.770732	0.585366	1.48293	1.5	0.504202	0.542017	1.33613	0.895307	0.534296	0.527076	1.23466	1.44375	0.514056	0.55625	1.48594	1.02648	0.863544	0.366599	1.74338	1.54597	0.4803	0.652908	1.32083	1.24851	0.707753	0.882704	1.16103	1.66667
Dorcoceras_hygrometricum	1.33333	0.507042	0.666667	1.49296	1.05319	1.01064	0.393617	1.54255	1.32836	0.563077	0.597015	1.12615	0.778894	0.753769	1	1.46734	1.56436	0.402299	0.435644	1.5977	1.20533	0.629333	0.586667	1.57867	1.46269	0.537313	0.686567	1.38806	0.941606	0.532847	0.459854	1.27007	1.42143	0.513043	0.578571	1.48696	1.07054	0.854772	0.365145	1.70954	1.51503	0.480962	0.649299	1.35471	1.20661	0.694215	0.842975	1.2562	1.66667
Castilleja_paramensis	1.32632	0.547826	0.673684	1.45217	1.03226	1.08189	0.416873	1.46898	1.38359	0.510823	0.611973	1.1342	0.7968	0.7488	1	1.4544	1.53846	0.375	0.461538	1.625	1.10513	0.635697	0.606357	1.65281	1.50333	0.532151	0.638581	1.33038	0.938776	0.55102	0.44898	1.20408	1.4586	0.505837	0.541401	1.49416	1.01397	0.814371	0.423154	1.7485	1.5203	0.494465	0.627306	1.35793	1.28346	0.692913	0.811024	1.2126	1.25
Erythranthe_guttata	1.32692	0.679487	0.673077	1.32051	1.184	1.008	0.448	1.36	1.58528	0.534351	0.541806	0.992366	0.777159	0.869081	1	1.35376	1.50968	0.402985	0.490323	1.59701	1.22176	0.585774	0.60251	1.58996	1.42475	0.541806	0.622074	1.28428	0.729412	0.611765	0.470588	1.23529	1.4902	0.544218	0.509804	1.45578	1.02642	0.679245	0.422642	1.8717	1.57357	0.492492	0.684685	1.24925	1.24823	0.808511	0.723404	1.21986	0.75
Salvia_miltiorrhiza	1.30282	0.547826	0.697183	1.45217	1.04124	1.07216	0.43299	1.45361	1.38865	0.51632	0.615721	1.13947	0.768473	0.783251	1	1.44828	1.54751	0.391753	0.452489	1.60825	1.12	0.7	0.59	1.59	1.49345	0.550218	0.641921	1.31004	0.88172	0.523297	0.444444	1.27599	1.47541	0.481928	0.52459	1.51807	1.05133	0.837782	0.418891	1.69199	1.55133	0.471483	0.631179	1.34601	1.28514	0.698795	0.803213	1.21285	1.09091
Rotheca_serrata	1.2766	0.557522	0.723404	1.44248	1.05263	1.06266	0.461153	1.42356	1.42484	0.581766	0.575163	1.14616	0.786645	0.786645	1	1.42671	1.51327	0.406091	0.486726	1.59391	1.08458	0.666667	0.636816	1.61194	1.54248	0.509804	0.601307	1.34641	0.847222	0.597222	0.472222	1.25	1.45151	0.525097	0.548495	1.4749	1.04554	0.839604	0.427723	1.68713	1.53959	0.486188	0.618785	1.35543	1.15079	0.793651	0.849206	1.20635	1.5
Ajuga_reptans	1.22807	0.582011	0.77193	1.41799	0.888889	1.24444	0.488889	1.37778	1.17108	0.666667	0.939759	1.09804	0.697183	0.913732	1	1.38908	1.46154	0.502857	0.538462	1.49714	1.06812	0.915531	0.599455	1.41689	1.38795	0.592771	0.621687	1.28675	1.02836	0.695438	0.525277	1.12454	1.32061	0.554545	0.679389	1.44545	1.02439	0.96748	0.463415	1.54472	1.35984	0.652087	0.771372	1.2167	1.06667	0.825	0.883333	1.225	1.36364
Utricularia_reniformis	1.34066	0.561983	0.659341	1.43802	1.08293	1.03415	0.429268	1.45366	1.35282	0.527933	0.613779	1.08101	0.786271	0.767551	1	1.44618	1.56951	0.397959	0.430493	1.60204	1.13189	0.642686	0.604317	1.6211	1.51566	0.501044	0.651357	1.36534	0.87822	0.590164	0.449649	1.27869	1.44695	0.5	0.553055	1.5	1.06719	0.814229	0.442688	1.67589	1.53903	0.453532	0.63197	1.37546	1.24565	0.680851	0.812379	1.26112	1.125
Hesperelaea_palmeri	1.28472	0.558952	0.715278	1.44105	1.00498	1.06468	0.457711	1.47264	1.42174	0.517241	0.534783	1.0431	0.779605	0.779605	1	1.44079	1.56164	0.388889	0.438356	1.61111	1.21303	0.661654	0.561404	1.56391	1.53913	0.56087	0.6	1.34348	0.9	0.521429	0.492857	1.20714	1.45455	0.489627	0.545455	1.51037	1.01245	0.838174	0.414938	1.73444	1.52852	0.463878	0.593156	1.41445	1.24444	0.727273	0.808081	1.2202	1.09091
Citrus_sinensis	1.28033	0.523364	0.719665	1.47664	1.03704	1.11111	0.402116	1.44974	1.38119	0.613861	0.564356	1.20792	0.784698	0.80605	1	1.40925	1.54774	0.386364	0.452261	1.61364	1.05915	0.687324	0.653521	1.6	1.51485	0.579208	0.549505	1.41089	0.865316	0.579261	0.529201	1.10846	1.46	0.475771	0.54	1.52423	0.951579	0.808421	0.463158	1.77684	1.504	0.536	0.656	1.304	1.22432	0.696017	0.855346	1.22432	1.09091
Citrus_maxima	1.26908	0.553191	0.730924	1.44681	1.02041	1.09184	0.418367	1.46939	1.46062	0.593509	0.558473	1.22411	0.722772	0.826733	1	1.4505	1.5514	0.356757	0.448598	1.64324	1.08021	0.673797	0.673797	1.57219	1.54654	0.572792	0.544153	1.31742	0.857143	0.503817	0.569248	1.23664	1.44201	0.481013	0.557994	1.51899	0.979424	0.847737	0.427984	1.74486	1.48679	0.520755	0.656604	1.33585	1.17323	0.700787	0.913386	1.2126	1.36364
Citrus_unshiu	1.2749	0.543933	0.7251	1.45607	1.02799	1.08906	0.417303	1.46565	1.5	0.59816	0.551887	1.21472	0.730392	0.818627	1	1.45098	1.55556	0.354839	0.444444	1.64516	1.07447	0.680851	0.670213	1.57447	1.5283	0.566038	0.537736	1.31604	0.854369	0.504854	0.563107	1.24272	1.44375	0.476987	0.55625	1.52301	0.977597	0.847251	0.448065	1.72709	1.48231	0.528864	0.662942	1.32588	1.17739	0.693957	0.912281	1.21637	1.36364
Sapindus_mukorossi	1.31034	0.570248	0.689655	1.42975	1.02716	1.05679	0.474074	1.44198	1.3319	0.576758	0.568966	1.1363	0.769355	0.78871	1	1.44194	1.57009	0.377551	0.429907	1.62245	1.11475	0.730679	0.627635	1.52693	1.57759	0.568966	0.633621	1.31897	0.843645	0.546682	0.519685	1.26209	1.40252	0.481928	0.597484	1.51807	1.04591	0.798403	0.41517	1.74052	1.48339	0.487085	0.656827	1.37269	1.1938	0.713178	0.899225	1.1938	1.25
Epirixanthes_elongata	1.28	0.565022	0.72	1.43498	1.00248	1.10174	0.44665	1.44913	1.24038	0.557721	0.418269	1.14243	0.775338	0.826014	1	1.39865	1.48544	0.349727	0.514563	1.65027	1.19481	0.841558	0.696104	1.26753	1.71635	0.605769	0.634615	1.38462	0.702703	0.655405	0.574324	1.2027	1.42088	0.5	0.579125	1.5	1.02092	0.853556	0.451883	1.67364	1.5534	0.450485	0.605825	1.39029	1.06139	0.823762	0.839604	1.27525	1.2
Tamarindus_indica	1.32353	0.587234	0.676471	1.41277	1.05941	1.0396	0.465347	1.43564	1.40343	0.534819	0.48927	1.09471	0.800971	0.757282	1	1.44175	1.55238	0.377551	0.447619	1.62245	1.16742	0.714932	0.615385	1.50226	1.51931	0.618026	0.682403	1.28755	0.867215	0.542891	0.521739	1.26204	1.43925	0.492188	0.560748	1.50781	1.05556	0.84127	0.420635	1.68254	1.50186	0.513011	0.63197	1.35316	1.20949	0.735178	0.853755	1.20158	0.75
Senna_occidentalis	1.24603	0.544601	0.753968	1.4554	1.02949	1.11528	0.450402	1.40483	1.363	0.572727	0.505855	1.07273	0.809107	0.803853	1	1.38704	1.55932	0.4	0.440678	1.6	1.13171	0.702439	0.673171	1.49268	1.48946	0.604215	0.716628	1.32084	0.82338	0.556544	0.510801	1.28844	1.42435	0.483412	0.575646	1.51659	1.06966	0.8	0.422472	1.70787	1.50201	0.497992	0.594378	1.40562	1.23747	0.653595	0.862745	1.24619	0.75
Senna_tora	1.26641	0.539535	0.733591	1.46047	1.03896	1.11169	0.446753	1.4026	1.35099	0.581498	0.490066	1.12775	0.795608	0.755068	1	1.44932	1.54902	0.422222	0.45098	1.57778	1.18945	0.70024	0.585132	1.52518	1.45695	0.635762	0.688742	1.37748	0.836186	0.550122	0.513447	1.26895	1.42143	0.475771	0.578571	1.52423	1.04554	0.831683	0.427723	1.69505	1.49618	0.503817	0.603053	1.39695	1.21138	0.682927	0.894309	1.21138	0.9
Gleditsia_sinensis	1.27737	0.586207	0.722628	1.41379	1.08995	1.06878	0.433862	1.40741	1.41474	0.591176	0.517895	1.11176	0.818182	0.777015	1	1.4048	1.51485	0.414894	0.485149	1.58511	1.2178	0.64637	0.655738	1.48009	1.50316	0.581053	0.682105	1.30105	0.778739	0.556242	0.533993	1.29048	1.44	0.483333	0.56	1.51667	1.0431	0.793103	0.413793	1.75	1.50669	0.512428	0.657744	1.32314	1.20648	0.712551	0.890688	1.19028	1.09091
Libidibia_coriaria	1.28571	0.536585	0.714286	1.46341	1.046	1.046	0.455206	1.45278	1.42394	0.535135	0.535497	1.09459	0.782813	0.792188	1	1.425	1.54128	0.402062	0.458716	1.59794	1.2	0.666667	0.631111	1.50222	1.5213	0.572008	0.64503	1.30223	0.788018	0.539171	0.539171	1.2788	1.425	0.472441	0.575	1.52756	1.03906	0.859375	0.40625	1.69531	1.4964	0.482014	0.654676	1.36691	1.24904	0.697318	0.842912	1.21073	1
Haematoxylum_brasiletto	1.28082	0.534413	0.719178	1.46559	1.046	1.046	0.464891	1.4431	1.43265	0.530612	0.538776	1.09388	0.801562	0.778125	1	1.42031	1.53917	0.402062	0.460829	1.59794	1.21429	0.669643	0.616071	1.5	1.51837	0.57551	0.64898	1.28571	0.791809	0.525597	0.552901	1.2628	1.41325	0.460317	0.586751	1.53968	1.05305	0.848723	0.392927	1.7053	1.4964	0.482014	0.633094	1.38849	1.24904	0.697318	0.842912	1.21073	0.75
Leucaena_trichandra	1.28839	0.580357	0.71161	1.41964	1.056	1.06667	0.448	1.42933	1.4235	0.59816	0.518847	1.15031	0.789762	0.8117	1	1.39854	1.51515	0.434783	0.484848	1.56522	1.23858	0.649746	0.649746	1.46193	1.55654	0.585366	0.638581	1.27716	0.695652	0.537549	0.545455	1.31225	1.39041	0.48927	0.609589	1.51073	1.06667	0.808889	0.417778	1.70667	1.52846	0.504065	0.658537	1.30894	1.25862	0.655172	0.87931	1.2069	0.9
Cycas_taitungensis	1.2646	0.617886	0.735395	1.38211	1.00267	1.12	0.522667	1.35467	1.11494	0.505435	0.528736	0.855978	0.831386	0.771285	1	1.39733	1.54146	0.334884	0.458537	1.66512	1.2232	0.745167	0.752197	1.27944	1.35632	0.62069	0.885057	1.49425	0.729282	0.552486	0.563536	1.23757	1.44295	0.450216	0.557047	1.54978	0.980132	0.697572	0.547461	1.77483	1.55385	0.446154	0.684615	1.31538	1.22432	0.67086	0.855346	1.24948	0.428571
Cy_108	1.2691	0.585938	0.730897	1.41406	0.894472	0.974874	0.472362	1.65829	1.25431	0.590015	0.594828	1.18911	0.825769	0.676428	1	1.4978	1.56279	0.28	0.437209	1.72	1.15152	0.777778	0.606061	1.46465	1.53879	0.633621	0.633621	1.34483	0.838926	0.42953	0.61745	0.973154	1.41026	0.449612	0.589744	1.55039	0.998095	0.769524	0.419048	1.81333	1.55017	0.463668	0.615917	1.37024	1.25094	0.599251	0.876404	1.27341	1.5
Cy_107	1.28302	0.602941	0.716981	1.39706	0.920863	1.01679	0.431655	1.6307	1.34211	0.636076	0.644737	1.18671	0.825963	0.663338	1	1.5107	1.55251	0.304569	0.447489	1.69543	1.18157	0.769648	0.520325	1.52846	1.63158	0.539474	0.473684	1.36842	0.905782	0.372591	0.648822	0.950749	1.40994	0.418605	0.590062	1.5814	1.04981	0.750958	0.383142	1.81609	1.51675	0.43739	0.677249	1.36861	1.28302	0.611321	0.875472	1.23019	1.2
CY_109	1.28387	0.601449	0.716129	1.39855	0.941176	1.05882	0.441176	1.55882	1.38261	0.631098	0.613043	1.17073	0.828892	0.71108	1	1.46003	1.54667	0.300971	0.453333	1.69903	1.16129	0.764268	0.655087	1.41935	1.55217	0.573913	0.56087	1.31739	0.853503	0.382166	0.573248	1.03822	1.39873	0.437736	0.601266	1.56226	1.07116	0.71161	0.397004	1.82022	1.56401	0.442907	0.622837	1.37024	1.29242	0.577617	0.837545	1.29242	1.2
Ce_30	1.23718	0.58427	0.762821	1.41573	0.956743	0.987277	0.478372	1.57761	1.37748	0.611285	0.569536	1.15674	0.842496	0.695394	1	1.46211	1.55024	0.319149	0.449761	1.68085	1.13821	0.856369	0.542005	1.46341	1.5894	0.662252	0.543046	1.25828	0.899669	0.403528	0.6086	0.979052	1.40764	0.451613	0.592357	1.54839	1.0155	0.775194	0.418605	1.7907	1.51845	0.421793	0.667838	1.39192	1.28244	0.557252	0.885496	1.27481	0
Ma_39	1.27517	0.620155	0.724832	1.37984	0.942408	1.05759	0.439791	1.56021	1.36239	0.700508	0.633028	1.19797	0.836582	0.67916	1	1.48426	1.51961	0.322581	0.480392	1.67742	1.18182	0.75	0.534091	1.53409	1.66514	0.577982	0.509174	1.25229	0.860814	0.443255	0.610278	0.963597	1.4	0.443548	0.6	1.55645	1.04175	0.747515	0.389662	1.82107	1.58364	0.468401	0.684015	1.26394	1.23564	0.609901	0.847525	1.30693	0
Mi_1	1.23779	0.611111	0.762215	1.38889	1.03518	0.984925	0.462312	1.51759	1.55794	0.6	0.618026	1.25714	0.930736	0.649351	1	1.41991	1.56561	0.406091	0.434389	1.59391	1.17045	0.715909	0.522727	1.59091	1.49356	0.592275	0.502146	1.23605	0.782888	0.423529	0.603209	0.975401	1.37179	0.455598	0.628205	1.5444	1.08448	0.722986	0.337917	1.85462	1.53069	0.418773	0.67148	1.37906	1.286	0.560158	0.859961	1.29389	0
L_2	1.28707	0.611321	0.712934	1.38868	1.04738	1.02743	0.458853	1.46633	1.34746	0.554545	0.584746	1.08182	0.797965	0.65407	1	1.54797	1.55251	0.365482	0.447489	1.63452	1.21092	0.734491	0.506203	1.54839	1.62712	0.597458	0.54661	1.29661	1.08844	0.455782	0.646259	0.972789	1.3817	0.431818	0.618297	1.56818	1.04991	0.724584	0.421442	1.80407	1.54795	0.410959	0.650685	1.39041	1.3186	0.596685	0.839779	1.24494	0
Z_80	1.24252	0.587302	0.757475	1.4127	1.04211	1.02105	0.463158	1.47368	1.45946	0.581281	0.621622	1.18227	0.774052	0.690962	1	1.53499	1.57604	0.381443	0.423963	1.61856	1.21176	0.694118	0.552941	1.54118	1.63514	0.608108	0.472973	1.2027	1.04235	0.37785	0.592834	1.03583	1.36129	0.44358	0.63871	1.55642	1.01916	0.743295	0.398467	1.83908	1.52585	0.427807	0.663102	1.38324	1.35821	0.537313	0.791045	1.31343	2
D_16	1.23026	0.597015	0.769737	1.40299	0.985507	1.11111	0.434783	1.4686	1.34831	0.587349	0.593258	1.15663	0.821683	0.710414	1	1.4679	1.57333	0.312195	0.426667	1.6878	1.14872	0.758974	0.492308	1.6	1.59101	0.606742	0.566292	1.29438	0.912907	0.465897	0.635887	0.93809	1.37304	0.455598	0.626959	1.5444	1.05545	0.780115	0.397706	1.76673	1.5477	0.473498	0.636042	1.34276	1.25967	0.604052	0.883978	1.2523	1.2
S_1	1.21173	0.594796	0.788274	1.4052	0.966921	1.11959	0.447837	1.46565	1.44206	0.608558	0.630901	1.16006	0.809869	0.744557	1	1.44557	1.52727	0.361809	0.472727	1.63819	1.07609	0.76087	0.565217	1.59783	1.54506	0.553648	0.540773	1.28755	0.872017	0.501085	0.637744	0.911063	1.38994	0.469636	0.610063	1.53036	1.03846	0.738462	0.438462	1.78462	1.50694	0.465278	0.708333	1.31944	1.22034	0.625235	0.896422	1.258	3
B_2	1.22981	0.616541	0.770186	1.38346	0.980198	1.0396	0.435644	1.54455	1.3431	0.597243	0.627615	1.13017	0.814599	0.753285	1	1.43212	1.53153	0.339806	0.468468	1.66019	1.09901	0.762376	0.584158	1.55446	1.56904	0.640167	0.589958	1.23013	0.900662	0.476821	0.622517	0.94702	1.375	0.469231	0.625	1.53077	1.01734	0.763006	0.431599	1.78805	1.5	0.479167	0.652778	1.36806	1.24088	0.635036	0.839416	1.28467	3
E_64	1.17057	0.613027	0.829431	1.38697	0.903553	1.06599	0.436548	1.59391	1.32084	0.606965	0.674473	1.13433	0.797688	0.728324	1	1.47399	1.39013	0.296296	0.609865	1.7037	1.04632	0.893733	0.555858	1.50409	1.58782	0.519906	0.562061	1.33489	0.872845	0.452586	0.627155	1.00862	1.35314	0.514056	0.646865	1.48594	0.992308	0.815385	0.353846	1.83846	1.44425	0.509735	0.573451	1.47257	1.1635	0.631179	0.904943	1.30038	0.375
FLG_30	1.29252	0.576923	0.707483	1.42308	0.958435	1.16381	0.469438	1.40831	1.22785	0.567073	0.607595	1.11585	0.792109	0.787557	1	1.42033	1.45872	0.341463	0.541284	1.65854	1.08314	0.769596	0.731591	1.41568	1.46835	0.772152	0.56962	1.35443	0.971631	0.531915	0.531915	0.879433	1.34337	0.434783	0.656627	1.56522	0.99435	0.768362	0.444444	1.79284	1.54116	0.455342	0.672504	1.331	1.27675	0.627306	0.841328	1.25461	0
Ginkgo_biloba	1.30492	0.608696	0.695082	1.3913	0.912281	1.14912	0.596491	1.34211	1.09948	0.440367	0.513089	0.894495	0.793353	0.815029	1	1.39162	1.48918	0.37037	0.510823	1.62963	1.2187	0.766214	0.723982	1.2911	1.36126	0.722513	0.858639	1.44503	0.84375	0.684375	0.525	1.05937	1.36283	0.443609	0.637168	1.55639	1.02277	0.756567	0.497373	1.72329	1.52922	0.460768	0.661102	1.34891	1.27042	0.667877	0.834846	1.22686	0.6
Pinus_taeda	1.34459	0.585185	0.655405	1.41481	0.86918	1.11752	0.620843	1.39246	1.13402	0.526316	0.597938	0.954887	0.813333	0.804444	1	1.38222	1.46847	0.392	0.531532	1.608	1.21003	0.821317	0.702194	1.26646	1.30928	0.680412	0.917526	1.36082	0.822857	0.762857	0.574286	0.925714	1.35152	0.488	0.648485	1.512	0.978261	0.811594	0.485507	1.72464	1.47692	0.423932	0.683761	1.41538	1.20599	0.726592	0.93633	1.13109	0.272727
kib_4	1.37102	0.574627	0.628975	1.42537	0.897375	1.15513	0.534606	1.41289	1.325	0.628571	0.65	1.20952	0.822581	0.756598	1	1.42082	1.46491	0.346535	0.535088	1.65347	1.12661	0.816537	0.527132	1.52972	1.525	0.6125	0.625	1.2625	0.934322	0.552966	0.667373	0.807203	1.36585	0.503937	0.634146	1.49606	1.01887	0.807547	0.415094	1.75849	1.4807	0.42807	0.645614	1.44561	1.2029	0.695652	0.934783	1.16667	0
kib_5	1.33559	0.575646	0.664407	1.42435	0.898551	1.10145	0.550725	1.44928	1.35608	0.662207	0.690832	1.25418	0.817797	0.766949	1	1.41525	1.4537	0.35	0.546296	1.65	1.10383	0.808743	0.546448	1.54098	1.54797	0.614072	0.511727	1.27932	0.911315	0.489297	0.703364	0.813456	1.35826	0.449799	0.641745	1.5502	1.03202	0.798493	0.40678	1.76271	1.51389	0.409722	0.652778	1.42361	1.21324	0.669118	0.941176	1.17647
FLG_10	1.36201	0.561798	0.637993	1.4382	0.921569	1.10784	0.519608	1.45098	1.37528	0.672414	0.674157	1.2931	0.858382	0.732659	1	1.40896	1.47748	0.35533	0.522523	1.64467	1.09827	0.763006	0.531792	1.60694	1.56404	0.606742	0.498876	1.2809	0.93198	0.529949	0.676142	0.804061	1.38558	0.477733	0.61442	1.52227	0.998095	0.815238	0.388571	1.7981	1.46549	0.40354	0.658407	1.47257	1.21739	0.681159	0.956522	1.14493	0
FLG_40	1.35333	0.523985	0.646667	1.47601	0.895238	1.09524	0.52381	1.48571	1.42979	0.678869	0.689362	1.27787	0.863188	0.71086	1	1.42595	1.4978	0.371859	0.502203	1.62814	1.12045	0.761905	0.560224	1.55742	1.58298	0.574468	0.497872	1.22553	0.869131	0.521479	0.653347	0.827173	1.35385	0.431373	0.646154	1.56863	1.02963	0.785185	0.377778	1.80741	1.49828	0.38488	0.659794	1.45704	1.24064	0.634581	0.934046	1.19073	1
kib_3	1.36242	0.535316	0.637584	1.46468	0.888889	1.12077	0.531401	1.45894	1.36864	0.644951	0.647658	1.27036	0.835994	0.761974	1	1.40203	1.44037	0.360825	0.559633	1.63918	1.13067	0.789333	0.576	1.504	1.53971	0.623218	0.598778	1.222	0.898129	0.536383	0.692308	0.823285	1.35802	0.463415	0.641975	1.53659	1.01313	0.833021	0.427767	1.72608	1.47552	0.41958	0.692308	1.41259	1.19196	0.672761	0.936015	1.19927
FLG_13	1.19454	0.587814	0.805461	1.41219	0.980769	1.04808	0.5	1.47115	1.36709	0.592233	0.670886	1.21359	0.846491	0.732456	1	1.42105	1.45607	0.361809	0.543933	1.63819	1.31565	0.753316	0.541114	1.38992	1.53165	0.556962	0.556962	1.31646	0.765182	0.52834	0.582996	0.92915	1.32931	0.528	0.670695	1.472	1.08349	0.83859	0.371058	1.70686	1.44887	0.409012	0.554593	1.58752	1.23792	0.78712	0.765653	1.2093
FLG_37	1.37793	0.555556	0.622074	1.44444	0.952381	1.01253	0.501253	1.53383	1.47479	0.634146	0.668067	1.37561	0.92766	0.66383	1	1.40851	1.4955	0.405797	0.504505	1.5942	1.09497	0.748603	0.536313	1.62011	1.43697	0.567227	0.605042	1.2479	0.849174	0.464876	0.632231	0.818182	1.36646	0.455285	0.63354	1.54472	1.09434	0.8	0.369811	1.73585	1.54174	0.369449	0.603908	1.4849	1.23303	0.645872	0.858716	1.26239	0
FLG_23	1.37124	0.555556	0.628763	1.44444	0.942928	1.08189	0.516129	1.45906	1.36534	0.597111	0.688935	1.2809	0.920705	0.687225	1	1.39207	1.46729	0.426396	0.53271	1.5736	1.16195	0.678663	0.524422	1.63496	1.46555	0.676409	0.5762	1.22756	0.839744	0.49359	0.602564	0.833333	1.36025	0.443548	0.639752	1.55645	1.08411	0.8	0.433645	1.68224	1.55556	0.387097	0.580645	1.4767	1.21168	0.671533	0.905109	1.21168	0
FLG_36	1.4007	0.609929	0.599303	1.39007	1.02488	0.985075	0.527363	1.46269	1.36303	0.621711	0.628062	1.29276	0.819346	0.742532	1	1.43812	1.51111	0.421053	0.488889	1.57895	1.29107	0.760807	0.43804	1.51009	1.4833	0.628062	0.534521	1.36303	0.878636	0.445336	0.595787	0.89669	1.39564	0.444444	0.604361	1.55556	1.20075	0.750469	0.36773	1.68105	1.40141	0.443662	0.598592	1.55634	1.24954	0.613678	0.89464	1.24214	1.5
FLG_43	1.38182	0.656371	0.618182	1.34363	0.970976	1.0343	0.485488	1.50923	1.47564	0.745887	0.654292	1.21755	0.881832	0.682422	1	1.43575	1.45455	0.666667	0.545455	1.33333	1.12	0.726154	0.467692	1.68615	1.46172	0.75174	0.445476	1.21114	0.904366	0.430353	0.642412	0.966736	1.33548	0.53617	0.664516	1.46383	1.00389	0.894942	0.44358	1.65759	1.39518	0.497217	0.64564	1.46197	1.18058	0.621359	1.00971	1.18835	0.75
FLG_12	1.0917	0.606635	0.908297	1.39336	0.848138	1.19198	0.538682	1.4212	1.20994	0.675889	0.812155	1.29249	0.659284	0.919932	1	1.42078	1.37778	0.509091	0.622222	1.49091	1.05405	0.945946	0.513514	1.48649	1.32597	0.596685	0.497238	1.55801	0.989474	0.624561	0.757895	0.842105	1.29688	0.629108	0.703125	1.37089	0.940206	0.931959	0.445361	1.68247	1.37097	0.508065	0.653226	1.46774	1.17598	0.770186	0.927536	1.12629	0
FLG_19	1.37143	0.571429	0.628571	1.42857	1.06667	1.17778	0.422222	1.33333	1.23478	0.739726	0.643478	1.50294	0.610169	0.884746	1	1.50508	1.44444	0.435294	0.555556	1.56471	1.05797	1	0.405797	1.53623	1.54783	0.713043	0.573913	1.28696	1.45788	0.647948	0.842333	0.693305	1.3213	0.482143	0.6787	1.51786	1.02178	0.831683	0.609901	1.53663	1.46154	0.4	0.8	1.33846	1.15873	0.714286	0.920635	1.20635
FLG_34	1.35185	0.61674	0.648148	1.38326	1.04918	1.14754	0.448087	1.35519	1.28342	0.65019	0.625668	1.44867	0.621575	0.898973	1	1.47945	1.45455	0.444444	0.545455	1.55556	0.990354	1.06752	0.527331	1.41479	1.49198	0.641711	0.641711	1.31551	1.41769	0.678611	0.853303	0.678611	1.33086	0.380531	0.669145	1.61947	1.05556	0.801587	0.531746	1.61111	1.45809	0.389864	0.787524	1.36452	1.20396	0.70495	0.926733	1.16436	0
FLG_41	1.24299	0.600897	0.757009	1.3991	1.03581	1.13499	0.451791	1.37741	1.32982	0.636542	0.585752	1.40275	0.645105	0.933566	1	1.42133	1.35354	0.43787	0.646465	1.56213	1.24444	0.939683	0.495238	1.32063	1.80475	0.617414	0.55409	1.10818	1.3125	0.65625	0.84375	0.863839	1.21933	0.474419	0.780669	1.52558	1.02362	0.905512	0.440945	1.62992	1.27132	0.449612	0.705426	1.57364	1.23327	0.665314	0.94929	1.15213	0
FLG_14	1.14783	0.635593	0.852174	1.36441	1.01961	1.06443	0.42577	1.4902	1.37097	0.669145	0.596774	1.39405	0.743546	0.929432	1	1.32702	1.37374	0.384615	0.626263	1.61538	1.19231	0.910256	0.525641	1.37179	1.37097	0.564516	0.677419	1.41935	1.10405	0.834611	0.782037	0.742607	1.21583	0.46789	0.784173	1.53211	1.024	0.832	0.464	1.68	1.44361	0.406015	0.691729	1.45865	1.18519	0.732943	0.920078	1.16179	0
FLG_07	1.35211	0.552764	0.647887	1.44724	1.09412	1.15294	0.447059	1.30588	1.33913	0.662651	0.695652	1.48193	0.75	0.857143	1	1.39286	1.46032	0.503067	0.539683	1.49693	1.15901	1.00353	0.452297	1.38516	1.44348	0.695652	0.53913	1.28696	1.06338	0.647887	0.774648	0.633803	1.28958	0.481481	0.710425	1.51852	1.00412	0.872428	0.576132	1.54733	1.39271	0.380567	0.842105	1.38462	1.17949	0.649573	1	1.17094	0
FLG_06	1.34579	0.58216	0.654206	1.41784	1.05263	1.21884	0.387812	1.34072	1.29178	0.641651	0.628895	1.17073	0.755068	0.841216	1	1.40372	1.40299	0.436782	0.597015	1.56322	1.29073	1.08626	0.421725	1.20128	1.51275	0.645892	0.679887	1.24079	1.2182	0.763127	0.833139	0.672112	1.34799	0.479638	0.652015	1.52036	1.04175	0.914513	0.532803	1.51093	1.41732	0.496063	0.779528	1.30709	1.13253	0.706827	0.971888	1.18876	0
FLG_17	1.3301	0.558559	0.669903	1.44144	0.921409	1.28997	0.455285	1.33333	1.15789	0.708487	0.578947	1.28413	0.662671	0.976027	1	1.3613	1.40426	0.397661	0.595745	1.60234	1.07784	1.02994	0.562874	1.32934	1.52632	0.736842	0.649123	1.35088	1.08241	0.728285	0.888641	0.734967	1.3125	0.497608	0.6875	1.50239	0.926148	0.934132	0.61477	1.52495	1.37643	0.463878	0.86692	1.29278	1.08946	0.683897	1.00994	1.2167	0.75
FLG_29	1.28571	0.567308	0.714286	1.43269	0.929412	1.18824	0.564706	1.31765	1.21875	0.682081	0.65625	1.17919	0.631016	1.04813	1	1.32086	1.38624	0.444444	0.613757	1.55556	0.950617	1.11111	0.728395	1.20988	1.48438	0.59375	0.8125	1.23438	1.00478	0.65311	0.839713	0.861244	1.29151	0.528302	0.708487	1.4717	0.956341	0.898129	0.557173	1.58836	1.40541	0.455598	0.772201	1.3668	1.04628	0.700201	1.09457	1.15895	3
FLG_18	1.27638	0.598131	0.723618	1.40187	0.908046	1.09195	0.597701	1.4023	1.22798	0.714012	0.637306	1.26679	0.638298	1.06915	1	1.29255	1.36842	0.429448	0.631579	1.57055	1.02154	1.04615	0.689231	1.24308	1.39896	0.65285	0.746114	1.33679	0.958872	0.698002	0.860165	0.853114	1.30566	0.522124	0.69434	1.47788	0.95966	0.92569	0.535032	1.57962	1.45098	0.517647	0.737255	1.29412	1.04175	0.683897	1.13718	1.13718	3
FLG_32	1.24762	0.584906	0.752381	1.41509	0.886486	1.07027	0.572973	1.47027	1.21875	0.702703	0.6875	1.16757	0.658662	1.02916	1	1.31218	1.38542	0.426966	0.614583	1.57303	1.10914	0.955752	0.648968	1.28614	1.4375	0.640625	0.703125	1.3125	0.956229	0.794613	0.895623	0.801347	1.30112	0.529148	0.698885	1.47085	0.894309	0.894309	0.560976	1.65041	1.43077	0.461538	0.753846	1.35385	1.06202	0.72093	1.11628	1.10078	0
FLG_28	1.29858	0.564593	0.701422	1.43541	0.924925	1.09309	0.648649	1.33333	1.19388	0.634615	0.658163	1.22308	0.679348	1.02174	1	1.29891	1.40625	0.49711	0.59375	1.50289	1.15692	0.972308	0.664615	1.20615	1.40816	0.673469	0.841837	1.22449	0.894675	0.773964	0.866272	0.781065	1.31321	0.544643	0.686792	1.45536	0.941176	0.865546	0.529412	1.66387	1.40198	0.475248	0.744554	1.37822	1.1299	0.709278	1.08041	1.08041	0
kib_1	1.24324	0.616071	0.756757	1.38393	1.03911	0.994413	0.569832	1.39665	1.24752	0.604317	0.683168	1.19784	0.62069	0.993103	1	1.38621	1.43719	0.491018	0.562814	1.50898	1.09877	0.950617	0.555556	1.39506	1.4703	0.638614	0.772277	1.18812	1.02439	0.645233	0.838137	0.798226	1.26667	0.536797	0.733333	1.4632	0.968254	0.896825	0.52381	1.61111	1.54253	0.408318	0.688091	1.36106	1.13958	0.680688	1.10134	1.07839	0
FLG_21	1.35747	0.609865	0.642534	1.39013	1.01393	0.991643	0.590529	1.4039	1.24138	0.577933	0.665025	1.29247	0.776831	0.9046	1	1.31857	1.42029	0.485549	0.57971	1.51445	1.06052	0.899135	0.634006	1.40634	1.25616	0.724138	0.842365	1.27094	0.971879	0.728909	0.762655	0.776153	1.35849	0.502165	0.641509	1.49784	1.01575	0.818898	0.559055	1.6063	1.50473	0.461248	0.642722	1.3913	1.17034	0.633267	1.02605	1.17034	0
FLG_39	1.28037	0.597156	0.719626	1.40284	1.02655	0.979351	0.684366	1.30973	1.30366	0.59203	0.659686	1.34345	0.764919	0.949367	1	1.28571	1.39891	0.443038	0.601093	1.55696	1.01567	1.04075	0.601881	1.34169	1.35079	0.628272	0.78534	1.27225	0.867052	0.756069	0.783815	0.756069	1.36364	0.592233	0.636364	1.40777	0.970711	0.853556	0.485356	1.69038	1.3617	0.495164	0.580271	1.56286	1.23457	0.699588	1.02058	1.04527	0
FLG_11	1.12558	0.663717	0.874419	1.33628	0.980282	1.05915	0.540845	1.41972	1.33333	0.6	0.589147	1.40769	0.691071	1.00179	1	1.30714	1.32984	0.47205	0.670157	1.52795	1.03264	1.04451	0.593472	1.32938	1.37984	0.573643	0.837209	1.28682	0.993007	0.72028	0.727273	0.811189	1.2963	0.53211	0.703704	1.46789	0.927536	0.968944	0.47205	1.63147	1.4495	0.443564	0.60198	1.50495	1.09388	0.742857	1.05306	1.1102	0.214286
FLG_01	1.04673	0.608295	0.953271	1.39171	0.883721	1.0814	0.55814	1.47674	1.26562	0.569767	0.640625	1.25581	0.669145	1.01487	1	1.31599	1.32995	0.53012	0.670051	1.46988	1.11842	0.907895	0.592105	1.38158	1.375	0.640625	0.796875	1.28125	0.858173	0.764423	0.75	0.822115	1.26641	0.597156	0.733591	1.40284	0.993737	0.91858	0.45929	1.62839	1.38252	0.434951	0.590291	1.59223	1.17791	0.867076	0.957055	0.997955	0
FLG_20	1.25561	0.570093	0.744395	1.42991	1.10714	1.02381	0.47619	1.39286	1.40201	0.652174	0.723618	1.36364	0.744681	0.87234	1	1.38298	1.37688	0.52439	0.623116	1.47561	1.00637	0.789809	0.535032	1.66879	1.23618	0.738693	0.753769	1.14573	0.959206	0.661521	0.740904	0.77398	1.31159	0.524887	0.688406	1.47511	1.03125	0.898438	0.515625	1.55469	1.41538	0.430769	0.769231	1.38462	1.0996	0.693227	1.05179	1.15538	0.4
FLG_16	1.3304	0.565217	0.669604	1.43478	1.01087	1.02174	0.521739	1.44565	1.29612	0.60312	0.713592	1.32062	0.732787	0.939344	1	1.32787	1.39806	0.530387	0.601942	1.46961	1.02732	0.939891	0.535519	1.49727	1.29612	0.771845	0.830097	1.09223	0.943966	0.69181	0.814655	0.762931	1.28328	0.514768	0.716724	1.48523	1.03448	0.8659	0.51341	1.58621	1.39065	0.426168	0.717757	1.46542	1.09848	0.757576	1.05303	1.09091	0.1875
FLG_02	1.28947	0.515837	0.710526	1.48416	1.01714	1.02857	0.537143	1.41714	1.41093	0.630996	0.684086	1.20664	0.730835	0.899489	1	1.36968	1.41176	0.444444	0.588235	1.55556	1.08012	0.949555	0.545994	1.42433	1.28266	0.684086	0.7981	1.14014	0.920493	0.671892	0.792833	0.671892	1.20446	0.468619	0.795539	1.53138	1.11776	0.846307	0.502994	1.53293	1.53445	0.417132	0.670391	1.37803	1.12	0.678095	1.05143	1.15048	3
FLG_24	1.25424	0.535088	0.745763	1.46491	1.04301	1.07527	0.516129	1.36559	1.28972	0.580645	0.672897	1.20204	0.721202	0.966611	1	1.31219	1.375	0.464865	0.625	1.53514	1.17949	0.871795	0.646154	1.30256	1.34579	0.728972	0.799065	1.16355	0.927765	0.717833	0.792325	0.683973	1.27891	0.489451	0.721088	1.51055	1.08333	0.871212	0.5	1.54545	1.43646	0.449355	0.707182	1.407	1.06916	0.77757	0.979439	1.17383	1
FLG_38	1.30693	0.552381	0.693069	1.44762	1.09091	1.0303	0.509091	1.3697	1.33163	0.632184	0.627551	1.34483	0.725044	0.971979	1	1.30298	1.41237	0.45122	0.587629	1.54878	0.951807	1.09639	0.60241	1.3494	1.31633	0.627551	0.872449	1.22449	0.917808	0.657534	0.828767	0.767123	1.30855	0.535714	0.69145	1.46429	1.04065	0.861789	0.552846	1.54472	1.42308	0.438462	0.7	1.43846	1.08946	0.699801	1.08151	1.12922	0
CS_1	1.25	0.56338	0.75	1.43662	1.10306	1.03621	0.557103	1.30362	1.33671	0.586716	0.668354	1.32841	0.732743	0.950442	1	1.31681	1.43158	0.511905	0.568421	1.4881	0.95122	1.04878	0.585366	1.41463	1.29114	0.607595	0.820253	1.27595	0.923077	0.671946	0.766968	0.780543	1.2803	0.509091	0.719697	1.49091	0.973196	0.907216	0.478351	1.64124	1.45455	0.441006	0.750484	1.35397	1.136	0.688	1.064	1.112	0
FLG_03	1.2657	0.593886	0.7343	1.40611	1.07955	1.01136	0.534091	1.375	1.30435	0.616216	0.705882	1.25405	0.713287	0.949301	1	1.33741	1.42574	0.423529	0.574257	1.57647	1.16343	0.975069	0.598338	1.26316	1.36573	0.644501	0.721228	1.25831	0.878049	0.698448	0.798226	0.758315	1.32353	0.515556	0.676471	1.48444	1.13609	0.820513	0.441815	1.60158	1.51776	0.456075	0.613084	1.41308	1.10425	0.702703	0.980695	1.21236	1.2
FLG_26	1.2243	0.478873	0.775701	1.52113	0.997067	0.961877	0.56305	1.47801	1.46875	0.505495	0.6875	1.2967	0.736559	0.930108	1	1.33333	1.40513	0.407186	0.594872	1.59281	1.18239	0.930818	0.553459	1.33333	1.34375	0.65625	0.703125	1.14062	0.928899	0.598624	0.743119	0.763761	1.29134	0.522936	0.708661	1.47706	1.08283	0.816162	0.484848	1.61616	1.53846	0.427767	0.630394	1.40338	1.18219	0.663968	0.995951	1.15789	0
FLG_46	1.13889	0.865116	0.861111	1.13488	0.950147	1.05572	0.633431	1.3607	1.18378	0.914286	0.745946	0.971429	0.791958	0.928322	1	1.27972	1.33333	0.738854	0.666667	1.26115	1.08075	1.20497	0.521739	1.19255	1.34595	0.891892	0.794595	1.03784	0.901048	0.53085	0.838184	0.901048	1.1751	0.72	0.824903	1.28	1.12195	1.00813	0.528455	1.34146	1.23017	0.665377	0.711799	1.39265	1.04665	0.657201	1.14402	1.15213	3
FLG_35	1.34906	0.766355	0.650943	1.23364	1.0086	1.04298	0.550143	1.39828	1.23967	0.853707	0.644628	1.04609	0.740608	0.86941	1	1.38998	1.37755	0.760736	0.622449	1.23926	0.954386	1.0386	0.435088	1.57193	1.30579	0.793388	0.793388	1.22314	0.850446	0.65625	0.709821	1.05134	1.27273	0.663462	0.727273	1.33654	1.09611	0.842536	0.539877	1.52147	1.42574	0.586139	0.649505	1.33861	1.07755	0.644898	1.06122	1.21633	0
FLG_42	1.32093	0.746667	0.67907	1.25333	1.00275	1.10193	0.528926	1.36639	1.14861	0.784946	0.695214	1.05376	0.70084	0.978151	1	1.32101	1.40385	0.734463	0.596154	1.26554	0.985673	1.05444	0.573066	1.38682	1.26952	0.755668	0.831234	1.29975	0.915138	0.674312	0.791284	0.942661	1.33333	0.570136	0.666667	1.42986	1.02605	0.881764	0.569138	1.52305	1.41088	0.472795	0.750469	1.36585	1.08235	0.713725	1.04314	1.16078
FLG_27	1.40909	0.604878	0.590909	1.39512	0.947368	1.1462	0.467836	1.4386	1.2766	0.661224	0.693009	1.29796	0.743455	0.790576	1	1.46597	1.44681	0.391892	0.553191	1.60811	1.14286	0.805861	0.512821	1.53846	1.55015	0.693009	0.601824	1.18541	1.00725	0.521739	0.673913	0.862319	1.35458	0.558376	0.645418	1.44162	0.894624	0.782796	0.584946	1.73763	1.47009	0.487179	0.683761	1.35897	1.23956	0.615385	0.984615	1.16044	0
FLG_44	1.36585	0.773196	0.634146	1.2268	1.01939	1.17452	0.409972	1.39612	1.1875	0.644068	0.520833	1.41243	0.972678	0.721311	1	1.30601	1.41379	0.419753	0.586207	1.58025	1.20896	0.940299	0.567164	1.28358	1.625	0.708333	0.645833	1.3125	1.11191	0.440433	0.823105	0.880866	1.28372	0.513089	0.716279	1.48691	0.986547	0.816143	0.529148	1.66816	1.36421	0.488421	0.724211	1.42316	1.36082	0.461856	1.08041	1.09691	0
Welwitschia_mirabilis	1.32597	0.824074	0.674033	1.17593	0.945455	1.20519	0.425974	1.42338	1.10241	0.667791	0.487952	1.35582	0.939759	0.753873	1	1.30637	1.42391	0.39548	0.576087	1.60452	1.13131	0.969697	0.700337	1.19865	1.66265	0.849398	0.704819	1.19277	1.11596	0.468427	0.812859	0.895522	1.33061	0.550725	0.669388	1.44928	0.972516	0.837209	0.55814	1.63214	1.27308	0.54224	0.793713	1.39096	1.32296	0.474708	1.09728	1.10506	0.9
FLG_25	1.38462	0.520833	0.615385	1.47917	0.623116	1.50754	0.924623	0.944724	0.925714	0.795699	0.411429	1.29032	0.602007	1.07358	1	1.32441	1.41284	0.423077	0.587156	1.57692	1.15152	0.787879	1.05051	1.0101	2.05714	0.891429	0.445714	1.26857	1.05063	0.392405	0.810127	0.810127	1.31507	0.472441	0.684932	1.52756	1.22601	0.643963	0.829721	1.30031	1.27044	0.540881	0.72956	1.45912	1.21791	0.632836	1.40896	0.740299
Ophioglossum_californicum	1.36538	0.630137	0.634615	1.36986	0.681265	1.09002	0.515815	1.7129	1.41	0.384937	0.78	1.01255	0.763251	0.731449	1	1.5053	1.47778	0.53	0.522222	1.47	1.24545	0.681818	0.627273	1.44545	1.08	0.63	0.585	1.515	0.663677	0.538117	0.636771	1.14798	1.32872	0.472222	0.67128	1.52778	0.885437	0.908738	0.504854	1.70097	1.48207	0.454183	0.677291	1.38645	1.09728	0.77821	0.949416	1.1751	1.23913
Psilotum_nudum	1.35266	0.452381	0.647343	1.54762	0.759494	1.18143	0.523207	1.53586	1.60396	0.454737	0.534653	1.18737	0.773756	0.719457	1	1.50679	1.4876	0.365217	0.512397	1.63478	1.10672	0.869565	0.648221	1.37549	1.22772	0.594059	0.653465	1.38614	0.733981	0.535922	0.582524	1.1767	1.37017	0.373134	0.629834	1.62687	1.03226	0.938416	0.398827	1.6305	1.54341	0.488746	0.540193	1.42765	1.15854	0.804878	0.914634	1.12195	1.09091
FLG_33	1.37759	0.455959	0.622407	1.54404	0.931148	1.00984	0.419672	1.63934	1.61775	0.585034	0.491468	1.33333	0.708333	0.684524	1	1.60714	1.52258	0.503704	0.477419	1.4963	0.990654	1.02804	0.429907	1.5514	1.41297	0.532423	0.389078	1.55631	0.899204	0.38992	0.604775	0.875332	1.30942	0.424581	0.690583	1.57542	1.01869	0.747664	0.439252	1.79439	1.56691	0.428224	0.486618	1.51825	1.34906	0.603774	0.839623	1.20755	0.847826
FLG_45	1.375	0.412371	0.625	1.58763	0.986842	0.921053	0.407895	1.68421	1.61224	0.590164	0.387755	1.26464	0.727273	0.673797	1	1.59893	1.36424	0.486111	0.635762	1.51389	1.02024	0.939271	0.582996	1.45749	1.34694	0.857143	0.244898	1.55102	0.782956	0.415446	0.631158	0.894807	1.38117	0.592593	0.618834	1.40741	0.96614	0.857788	0.379233	1.79684	1.53052	0.619718	0.516432	1.33333	1.17593	0.648148	0.694444	1.48148	2
Phlegmariurus_squarrosus	1.51111	0.508929	0.488889	1.49107	1.05435	0.934783	0.369565	1.6413	1.43046	0.539568	0.437086	1.2518	0.772655	0.443561	1	1.78378	1.65258	0.234568	0.347418	1.76543	1.26316	0.618421	0.276316	1.84211	1.39073	0.655629	0.258278	1.82781	0.719368	0.26087	0.426877	1.04348	1.42241	0.455026	0.577586	1.54497	1.02609	0.669565	0.365217	1.93913	1.58425	0.446389	0.38512	1.58425	1.40517	0.517241	0.637931	1.43966	1.75
Leiosporoceros_dussii	1.44262	0.407407	0.557377	1.59259	0.971831	0.901408	0.394366	1.73239	1.5	0.508235	0.195652	1.66588	0.721154	0.478846	1	1.8	1.5188	0.35	0.481203	1.65	1.1619	0.533333	0.380952	1.92381	1.36957	0.847826	0.358696	1.72826	0.772189	0.284024	0.328402	1.00296	1.48634	0.423841	0.513661	1.57616	0.997429	0.637532	0.431877	1.93316	1.5615	0.449198	0.406417	1.58289	1.42408	0.554974	0.764398	1.25654	1.5
Phaeoceros_laevis	1.44654	0.480519	0.553459	1.51948	0.984375	0.796875	0.515625	1.70312	1.59441	0.48	0.377622	1.56706	0.754527	0.410463	1	1.83501	1.45714	0.387097	0.542857	1.6129	1.22905	0.469274	0.379888	1.92179	0.587413	1.00699	0.587413	1.84615	0.768233	0.28201	0.398703	0.991896	1.44318	0.5	0.556818	1.5	1.07345	0.632768	0.384181	1.9096	1.62286	0.411429	0.331429	1.63429	1.36788	0.414508	0.787565	1.43005	1.72
Nothoceros_aenigmaticus	1.45455	0.484076	0.545455	1.51592	0.879725	0.852234	0.646048	1.62199	1.36082	0.473684	0.278351	1.47368	0.778243	0.426778	1	1.79498	1.48454	0.396825	0.515464	1.60317	1.18919	0.581081	0.405405	1.82432	0.742268	1.02062	0.773196	1.82474	0.758123	0.33574	0.368231	1.02888	1.42391	0.486486	0.576087	1.51351	1.04167	0.635417	0.395833	1.92708	1.59322	0.451977	0.316384	1.63842	1.37669	0.509485	0.769648	1.34417	1.53333
Anthoceros_agrestis	1.43373	0.503145	0.566265	1.49686	1.02158	0.776978	0.47482	1.72662	1.48148	0.470852	0.333333	1.47982	0.754678	0.480249	1	1.76507	1.49367	0.316667	0.506329	1.68333	1.27586	0.603448	0.362069	1.75862	0.740741	0.814815	0.962963	1.66667	0.8867	0.285714	0.384236	1.20197	1.42541	0.472973	0.574586	1.52703	1.12432	0.583784	0.356757	1.93514	1.60665	0.443213	0.34349	1.60665	1.34392	0.550265	0.698413	1.40741	1.83333
Anthoceros_punctatus	1.43373	0.503145	0.566265	1.49686	1.03226	0.774194	0.473118	1.72043	1.48148	0.469799	0.333333	1.47651	0.754678	0.480249	1	1.76507	1.49367	0.316667	0.506329	1.68333	1.28139	0.606061	0.363636	1.74892	0.740741	0.814815	0.962963	1.66667	0.876847	0.285714	0.384236	1.21182	1.42541	0.472973	0.574586	1.52703	1.12737	0.574526	0.357724	1.94038	1.60665	0.443213	0.34349	1.60665	1.34037	0.559367	0.69657	1.40369	1.83333
Anthoceros_angustus	1.44242	0.503145	0.557576	1.49686	1.01053	0.757895	0.533333	1.69825	1.27374	0.449679	0.335196	1.40043	0.753138	0.483264	1	1.7636	1.47917	0.294574	0.520833	1.70543	1.21612	0.586081	0.336996	1.86081	0.871508	0.837989	0.871508	1.81006	0.892734	0.259516	0.394464	1.11073	1.40659	0.47619	0.593407	1.52381	1.11286	0.598425	0.367454	1.92126	1.60665	0.443213	0.33241	1.61773	1.32609	0.576087	0.706522	1.3913	1.74545
Takakia_ceratophylla	1.51397	0.448276	0.486034	1.55172	1	0.947826	0.46087	1.5913	1.08524	0.497409	0.336798	1.15026	0.822973	0.510811	1	1.66622	1.64794	0.344498	0.35206	1.6555	1.30172	0.775862	0.336207	1.58621	1.28482	0.548857	0.985447	1.75884	0.643127	0.272383	0.340479	1.1198	1.42652	0.438596	0.573477	1.5614	1.04708	0.6629	0.421846	1.86817	1.57088	0.467433	0.383142	1.57854	1.31148	0.48816	0.837887	1.36248	1.8
Takakia_4343a	1.5427	0.489796	0.4573	1.5102	1.01518	0.91974	0.45987	1.60521	1.1018	0.486692	0.299401	1.14829	0.826897	0.511318	1	1.66178	1.66176	0.358491	0.338235	1.64151	1.23327	0.754564	0.40568	1.60649	1.26946	0.562874	1.01796	1.7485	0.650323	0.27871	0.286452	1.11484	1.41135	0.434783	0.588652	1.56522	1.03538	0.700186	0.43203	1.8324	1.57895	0.496241	0.390977	1.53383	1.29476	0.506329	0.83906	1.35986	2.30769
Flatbergium_sericeum	1.55679	0.452107	0.443213	1.54789	1.15344	0.730159	0.232804	1.8836	1.52443	0.649254	0.410423	1.54478	0.941512	0.398003	1	1.66049	1.66795	0.33121	0.332046	1.66879	1.34328	0.80597	0.19403	1.65672	1.44625	0.703583	0.175896	1.73941	0.634812	0.170648	0.25256	1.03754	1.48718	0.432161	0.512821	1.56784	1.21663	0.630197	0.245077	1.9081	1.56951	0.44843	0.331839	1.65022	1.39789	0.522105	0.64	1.44	1.4
Flatbergium_novo	1.56352	0.45082	0.436482	1.54918	1.04683	0.837466	0.30854	1.80716	1.39286	0.725146	0.45	1.52047	0.905213	0.469194	1	1.62559	1.66008	0.382166	0.339921	1.61783	1.18033	0.901639	0.278689	1.63934	1.5	0.75	0.235714	1.67143	0.701583	0.219245	0.270402	1.00122	1.49138	0.367568	0.508621	1.63243	1.18692	0.663551	0.280374	1.86916	1.59441	0.475524	0.344988	1.58508	1.39052	0.514673	0.704289	1.39052	2.33333
Sphagnum_2748	1.51169	0.435986	0.488312	1.56401	1.08428	0.774487	0.300683	1.84055	1.57542	0.625	0.335196	1.52885	0.908745	0.414449	1	1.67681	1.6388	0.352941	0.361204	1.64706	1.25974	0.753247	0.207792	1.77922	1.55866	0.703911	0.184358	1.64246	0.678917	0.197292	0.266925	1.00967	1.51943	0.413793	0.480565	1.58621	1.16252	0.657744	0.267686	1.91205	1.5969	0.434109	0.310078	1.65891	1.34074	0.525926	0.688889	1.44444	1.84615
Sphagnum_2735	1.5013	0.417808	0.498701	1.58219	1.08676	0.776256	0.30137	1.83562	1.57542	0.650718	0.335196	1.50239	0.899235	0.413265	1	1.6875	1.63636	0.342246	0.363636	1.65775	1.27632	0.75	0.210526	1.76316	1.5419	0.703911	0.184358	1.65922	0.691191	0.185866	0.267183	1.02807	1.52482	0.401747	0.475177	1.59825	1.15058	0.687259	0.27027	1.89189	1.58755	0.428016	0.319066	1.66537	1.35055	0.516605	0.693727	1.43911	1.84615
Sphagnum_palustre	1.51145	0.422819	0.48855	1.57718	1.09255	0.785553	0.297968	1.82393	1.58919	0.638498	0.340541	1.48357	0.88764	0.411985	1	1.70037	1.64784	0.336842	0.352159	1.66316	1.28155	0.737864	0.194175	1.78641	1.55676	0.681081	0.194595	1.63784	0.69341	0.183381	0.25788	1.02579	1.52778	0.403361	0.472222	1.59664	1.16105	0.674157	0.262172	1.90262	1.61059	0.42344	0.310019	1.65595	1.36957	0.514493	0.681159	1.43478	2.14286
Ambuchanania_	1.50607	0.457143	0.493927	1.54286	1.14627	0.847761	0.179104	1.82687	1.5814	0.551282	0.325581	1.65385	0.94918	0.383607	1	1.66721	1.63229	0.328767	0.367713	1.67123	1.30508	0.745763	0.220339	1.72881	1.69767	0.674419	0.139535	1.5814	0.623077	0.223077	0.246154	1.09231	1.5	0.39779	0.5	1.60221	1.15765	0.649412	0.254118	1.93882	1.625	0.423077	0.298077	1.65385	1.35797	0.48037	0.720554	1.44111	2.57143
Eosphagnum_	1.56981	0.392157	0.430189	1.60784	1.09199	0.818991	0.272997	1.81602	1.48718	0.611227	0.461538	1.62162	0.927632	0.375	1	1.69737	1.6878	0.319444	0.312195	1.68056	1.13514	0.828829	0.216216	1.81982	1.66667	0.692308	0.205128	1.48718	0.765306	0.221939	0.237245	1.04082	1.52432	0.37037	0.475676	1.62963	1.21026	0.625641	0.215385	1.94872	1.49871	0.444444	0.351421	1.70543	1.3602	0.554156	0.624685	1.46096	2.1
Andreaeobryum_macrosporum	1.4973	0.458781	0.502703	1.54122	1.06604	0.924528	0.367925	1.64151	1.30751	0.563584	0.348668	1.33526	0.876676	0.406166	1	1.71716	1.64664	0.335135	0.353357	1.66486	1.17647	0.717647	0.423529	1.68235	1.42373	0.639225	0.552058	1.72881	0.797765	0.221229	0.248045	1.11285	1.48718	0.410714	0.512821	1.58929	1.07544	0.696325	0.348162	1.88008	1.54864	0.498054	0.33463	1.61868	1.30627	0.457565	0.782288	1.45387	1.63636
Andreaea_2746	1.54696	0.459259	0.453039	1.54074	1.04136	0.924574	0.36983	1.66423	1.43407	0.590164	0.379121	1.45574	0.869318	0.383523	1	1.74716	1.66176	0.297143	0.338235	1.70286	1.18121	0.751678	0.402685	1.66443	1.54945	0.60989	0.28022	1.74725	0.82623	0.209836	0.281967	1.08197	1.45522	0.410714	0.544776	1.58929	1.16024	0.657201	0.332657	1.8499	1.59681	0.510978	0.319361	1.57285	1.35849	0.45283	0.74717	1.44151	1.63636
Andreaea_wilsonii	1.56201	0.470175	0.437995	1.52982	1.04186	0.92093	0.353488	1.68372	1.47258	0.593407	0.344648	1.44113	0.837484	0.412844	1	1.74967	1.66551	0.28877	0.334495	1.71123	1.20779	0.74026	0.363636	1.68831	1.51958	0.5953	0.375979	1.69191	0.769539	0.198397	0.324649	1.07615	1.45583	0.43038	0.54417	1.56962	1.13308	0.653992	0.372624	1.8403	1.59082	0.474187	0.351816	1.58317	1.40221	0.457565	0.723247	1.41697	1.71429
Andreaea_wangiana	1.54167	0.457912	0.458333	1.54209	1.05695	0.938497	0.364465	1.64009	1.43641	0.624071	0.34414	1.38187	0.834615	0.415385	1	1.75	1.6587	0.298969	0.341297	1.70103	1.21905	0.736508	0.368254	1.67619	1.55611	0.598504	0.374065	1.69077	0.81	0.216	0.306	1.062	1.46667	0.414938	0.533333	1.58506	1.14074	0.62963	0.362963	1.86667	1.60149	0.484171	0.335196	1.57914	1.39683	0.430335	0.719577	1.45326	2.2
Oedipodium_griffithianum	1.55968	0.466899	0.440318	1.5331	1.05116	0.948837	0.334884	1.66512	1.39152	0.613333	0.374065	1.37778	0.854381	0.429124	1	1.71649	1.64384	0.285714	0.356164	1.71429	1.21739	0.720497	0.385093	1.67702	1.54115	0.583541	0.389027	1.7207	0.703364	0.238532	0.293578	1.04587	1.4306	0.413793	0.569395	1.58621	1.10943	0.664151	0.324528	1.90189	1.53728	0.466539	0.413002	1.58317	1.38909	0.450909	0.727273	1.43273	1.61538
Tetrodontium_brownianum	1.51724	0.442105	0.482759	1.55789	1.06047	0.967442	0.353488	1.6186	1.35	0.589124	0.39	1.46828	0.861578	0.481242	1	1.65718	1.64085	0.282609	0.359155	1.71739	1.25641	0.730769	0.346154	1.66667	1.575	0.645	0.345	1.695	0.771084	0.228916	0.325301	1.01807	1.4841	0.420601	0.515901	1.5794	1.10397	0.695652	0.355388	1.84499	1.54023	0.467433	0.413793	1.57854	1.34058	0.449275	0.76087	1.44928	1.8
Tetraphis_pellucida	1.55313	0.454545	0.446866	1.54545	1.04556	0.911271	0.393285	1.64988	1.39175	0.686244	0.386598	1.34467	0.866142	0.456693	1	1.67717	1.63158	0.309392	0.368421	1.69061	1.22078	0.844156	0.402597	1.53247	1.51546	0.695876	0.371134	1.63918	0.77459	0.276639	0.295082	1.03893	1.45652	0.401826	0.543478	1.59817	1.09714	0.71619	0.373333	1.81333	1.52124	0.486486	0.432432	1.55985	1.34328	0.544776	0.753731	1.35821	1.63636
Buxbaumia_aphylla	1.56522	0.42807	0.434783	1.57193	1.07843	0.77451	0.382353	1.76471	1.47967	0.613953	0.406504	1.44186	0.842784	0.510309	1	1.64691	1.58974	0.305085	0.410256	1.69492	1.16667	0.75	0.388889	1.69444	1.56098	0.666667	0.292683	1.5935	0.88978	0.240481	0.354709	0.985972	1.44776	0.412556	0.552239	1.58744	1.08382	0.68616	0.327485	1.90253	1.57455	0.429423	0.413519	1.5825	1.41791	0.5	0.716418	1.36567	2.30769
Diphyscium_3003	1.6134	0.377104	0.386598	1.6229	1.10698	0.874419	0.362791	1.65581	1.41176	0.646875	0.465241	1.5	0.895753	0.413127	1	1.69112	1.58621	0.342246	0.413793	1.65775	1.22785	0.696203	0.35443	1.72152	1.47594	0.641711	0.368984	1.63636	0.852912	0.248766	0.29615	0.965449	1.49635	0.38843	0.50365	1.61157	1.12879	0.681818	0.325758	1.86364	1.54688	0.523438	0.328125	1.60156	1.45521	0.409506	0.61426	1.52102	1.26316
Catascopium_nigritum	1.58568	0.43299	0.414322	1.56701	1.10441	0.863109	0.352668	1.67981	1.34426	0.71811	0.409836	1.46457	0.880559	0.388818	1	1.73062	1.66667	0.31016	0.333333	1.68984	1.22293	0.738854	0.33121	1.70701	1.62295	0.606557	0.278689	1.7377	0.690058	0.169591	0.315789	1.02924	1.53405	0.41841	0.46595	1.58159	1.11364	0.651515	0.310606	1.92424	1.56322	0.452107	0.360153	1.62452	1.38235	0.455882	0.654412	1.50735	2.18182
Scouleria_aquatica	1.59694	0.430034	0.403061	1.56997	1.11059	0.818824	0.338824	1.73176	1.35484	0.689764	0.419355	1.48346	0.873563	0.383142	1	1.7433	1.65101	0.291892	0.348993	1.70811	1.17042	0.707395	0.347267	1.77492	1.58065	0.645161	0.274194	1.72581	0.667957	0.17425	0.267183	1.0455	1.54348	0.418803	0.456522	1.5812	1.12665	0.612476	0.310019	1.95085	1.52015	0.491363	0.383877	1.60461	1.39259	0.422222	0.651852	1.53333	1.90909
Drummondia_prorepens	1.60614	0.442177	0.393862	1.55782	1.10698	0.818605	0.362791	1.71163	1.3687	0.698113	0.429708	1.48113	0.8659	0.402299	1	1.7318	1.65986	0.314136	0.340136	1.68586	1.1871	0.683871	0.348387	1.78065	1.60743	0.62069	0.254642	1.71883	0.698351	0.168768	0.261882	1.04171	1.52857	0.417021	0.471429	1.58298	1.12241	0.602637	0.316384	1.95857	1.53191	0.487427	0.371373	1.60928	1.4122	0.436229	0.650647	1.50092	1.61538
Bryoxiphium_norvegicum	1.58568	0.430556	0.414322	1.56944	1.08235	0.847059	0.357647	1.71294	1.32787	0.682243	0.442623	1.46729	0.869732	0.421456	1	1.70881	1.67235	0.293194	0.327645	1.70681	1.21406	0.677316	0.357827	1.7508	1.59016	0.590164	0.311475	1.7377	0.688047	0.204082	0.309038	1.02041	1.5089	0.421941	0.491103	1.57806	1.10319	0.652908	0.330206	1.9137	1.54319	0.49904	0.360845	1.59693	1.375	0.441176	0.654412	1.52941	1.90909
Leucobryum_albidum	1.60313	0.42807	0.396867	1.57193	1.07434	0.853717	0.316547	1.7554	1.30508	0.651757	0.440678	1.39936	0.838881	0.423435	1	1.73768	1.64261	0.265896	0.357388	1.7341	1.2381	0.639456	0.367347	1.7551	1.61017	0.559322	0.305085	1.77966	0.692308	0.168399	0.305613	1.02911	1.56429	0.403587	0.435714	1.59641	1.15768	0.646707	0.351297	1.84431	1.56592	0.462475	0.340771	1.63083	1.39571	0.42885	0.68616	1.48928	2
Fissidens_bushii	1.59487	0.444444	0.405128	1.55556	1.08314	0.836105	0.351544	1.72922	1.31092	0.649922	0.453782	1.49765	0.872449	0.405612	1	1.72194	1.66102	0.319149	0.338983	1.68085	1.2549	0.679739	0.339869	1.72549	1.64706	0.621849	0.268908	1.69748	0.702065	0.176991	0.318584	1.03245	1.5203	0.429185	0.479705	1.57082	1.13524	0.678095	0.297143	1.88952	1.54688	0.46875	0.375	1.60938	1.38971	0.397059	0.654412	1.55882	1.92857
Fissidens_dubius	1.58869	0.435986	0.411311	1.56401	1.09005	0.843602	0.341232	1.72512	1.31092	0.647887	0.436975	1.48357	0.880559	0.407878	1	1.71156	1.6678	0.311828	0.332203	1.68817	1.26316	0.684211	0.328947	1.72368	1.63025	0.605042	0.268908	1.7479	0.70936	0.17734	0.3133	1.04039	1.51852	0.442553	0.481481	1.55745	1.12644	0.689655	0.314176	1.86973	1.55469	0.476563	0.375	1.59375	1.38007	0.413284	0.649446	1.5572	1.92857
Leucoloma_rehmanii	1.55091	0.418919	0.449086	1.58108	1.04872	0.928074	0.399072	1.62413	1.32648	0.619519	0.431877	1.3239	0.859335	0.456522	1	1.68414	1.62199	0.333333	0.378007	1.66667	1.20468	0.748538	0.444444	1.60234	1.48072	0.601542	0.462725	1.69666	0.742917	0.232949	0.283316	1.01364	1.53901	0.426667	0.460993	1.57333	1.13645	0.650467	0.321495	1.89159	1.55556	0.475096	0.375479	1.59387	1.3849	0.434622	0.655617	1.52486	1.5
Dicranum_scoparium	1.58355	0.434483	0.416452	1.56552	1.09524	0.904762	0.32381	1.67619	1.33155	0.650602	0.449198	1.46386	0.86658	0.404145	1	1.72927	1.65753	0.333333	0.342466	1.66667	1.21739	0.684058	0.417391	1.68116	1.50802	0.593583	0.368984	1.74866	0.675079	0.233438	0.271293	0.996845	1.54015	0.438596	0.459854	1.5614	1.1583	0.633205	0.30888	1.89961	1.54615	0.484615	0.376923	1.59231	1.41744	0.408163	0.64564	1.52876	1.63636
Chorisodontium_aciphyllum	1.57789	0.422819	0.422111	1.57718	1.06729	0.900232	0.324826	1.70766	1.34565	0.629247	0.427441	1.42688	0.863636	0.401515	1	1.73485	1.65657	0.315789	0.343434	1.68421	1.19753	0.753086	0.395062	1.65432	1.63061	0.55409	0.348285	1.69393	0.694611	0.221557	0.281437	1	1.54064	0.436975	0.459364	1.56303	1.12821	0.630037	0.315018	1.92674	1.55056	0.479401	0.367041	1.603	1.42754	0.405797	0.637681	1.52899	2.14286
Rhabdoweisia_crispata	1.59067	0.440678	0.409326	1.55932	1.10956	0.801865	0.344988	1.74359	1.36288	0.687898	0.448753	1.49045	0.868118	0.368758	1	1.76312	1.66216	0.290323	0.337838	1.70968	1.17647	0.666667	0.431373	1.72549	1.62881	0.648199	0.315789	1.59557	0.68472	0.185687	0.284333	1.02708	1.52518	0.446352	0.47482	1.55365	1.11909	0.657845	0.31758	1.90548	1.54319	0.483685	0.368522	1.60461	1.41436	0.39779	0.662983	1.52486	2.07692
Ditrichum_pallidum	1.60938	0.43299	0.390625	1.56701	1.07981	0.835681	0.338028	1.74648	1.40884	0.623622	0.414365	1.55906	0.877863	0.370229	1	1.75191	1.65886	0.285714	0.341137	1.71429	1.16883	0.714286	0.402597	1.71429	1.60773	0.596685	0.265193	1.70718	0.680892	0.186227	0.302619	1.00679	1.53405	0.410256	0.46595	1.58974	1.11153	0.620038	0.302457	1.96597	1.54913	0.470135	0.377649	1.60308	1.42125	0.373626	0.644689	1.56044	2
Chionoloma_tenuirostre	1.59481	0.427119	0.405195	1.57288	1.09615	0.836538	0.317308	1.75	1.28333	0.708661	0.416667	1.44567	0.865823	0.337975	1	1.7962	1.69825	0.31016	0.301754	1.68984	1.15961	0.690554	0.390879	1.75896	1.73333	0.55	0.25	1.76667	0.675147	0.21135	0.270059	0.998043	1.54015	0.474138	0.459854	1.52586	1.11194	0.619403	0.320896	1.94776	1.58935	0.463878	0.342205	1.60456	1.39706	0.375	0.632353	1.59559	2.14286
Tortella_	1.61323	0.414966	0.386768	1.58503	1.07801	0.794326	0.340426	1.78723	1.31667	0.686804	0.466667	1.51669	0.891995	0.354511	1	1.75349	1.68243	0.27957	0.317568	1.72043	1.17949	0.679487	0.371795	1.76923	1.66667	0.566667	0.216667	1.76667	0.67177	0.229665	0.269856	1.01053	1.53455	0.459574	0.465455	1.54043	1.10943	0.633962	0.332075	1.92453	1.57834	0.45648	0.363636	1.60155	1.38262	0.399261	0.643253	1.57486	1.84615
Syntrichia_3889	1.58763	0.427586	0.412371	1.57241	1.0591	0.851064	0.330969	1.75887	1.32787	0.665639	0.42623	1.46071	0.865823	0.379747	1	1.75443	1.66892	0.331551	0.331081	1.66845	1.19122	0.727273	0.413793	1.66771	1.63934	0.57377	0.295082	1.7377	0.683023	0.217861	0.306183	1.00098	1.51971	0.452174	0.480287	1.54783	1.09774	0.684211	0.345865	1.87218	1.53077	0.469231	0.4	1.6	1.38519	0.392593	0.688889	1.53333	2
Syntrichia_filaris	1.57592	0.425087	0.424084	1.57491	1.06024	0.848193	0.308434	1.78313	1.2338	0.670927	0.439437	1.46645	0.851091	0.392811	1	1.7561	1.70139	0.327869	0.298611	1.67213	1.11258	0.701987	0.437086	1.74834	1.74085	0.574648	0.253521	1.75775	0.689109	0.213861	0.285149	0.992079	1.52	0.444444	0.48	1.55556	1.07925	0.649057	0.354717	1.91698	1.52124	0.486486	0.401544	1.59073	1.42205	0.372624	0.684411	1.52091	2.07692
Ceratdon_purpureus	1.59794	0.426117	0.402062	1.57388	1.09434	0.839623	0.349057	1.71698	1.36288	0.672986	0.432133	1.52607	0.883929	0.36352	1	1.75255	1.66102	0.308511	0.338983	1.69149	1.17264	0.690554	0.403909	1.7329	1.62881	0.614958	0.265928	1.69529	0.699708	0.180758	0.303207	1.00292	1.53025	0.415584	0.469751	1.58442	1.09981	0.655367	0.301318	1.9435	1.55212	0.486486	0.370656	1.59073	1.3894	0.372943	0.665448	1.57221	1.84615
Bruchia_vogesiaca	1.59173	0.43686	0.408269	1.56314	1.10956	0.839161	0.335664	1.71562	1.35537	0.673846	0.429752	1.49538	0.878049	0.358151	1	1.7638	1.65101	0.302083	0.348993	1.69792	1.18095	0.685714	0.406349	1.72698	1.61983	0.595041	0.264463	1.73554	0.696165	0.176991	0.289086	1.02065	1.53957	0.422414	0.460432	1.57759	1.10816	0.622391	0.326376	1.94307	1.53728	0.489484	0.382409	1.59082	1.41348	0.415301	0.604736	1.56648	1.90909
Hydropogonella_gymnostoma	1.6134	0.420339	0.386598	1.57966	1.07981	0.826291	0.338028	1.75587	1.38202	0.659236	0.404494	1.52866	0.878981	0.366879	1	1.75414	1.66216	0.305263	0.337838	1.69474	1.20261	0.718954	0.352941	1.72549	1.61798	0.573034	0.303371	1.7191	0.723938	0.162162	0.272201	1.03668	1.54676	0.435897	0.453237	1.5641	1.11488	0.625235	0.338983	1.9209	1.55086	0.483685	0.391555	1.5739	1.3849	0.412523	0.64825	1.55433	1.84615
Blindia_acuta	1.61013	0.419244	0.389873	1.58076	1.08057	0.815166	0.341232	1.76303	1.29412	0.681388	0.453782	1.4858	0.869732	0.360153	1	1.77011	1.66892	0.295082	0.331081	1.70492	1.14667	0.72	0.346667	1.78667	1.64706	0.655462	0.285714	1.66387	0.660819	0.187135	0.263158	1.0117	1.51825	0.42735	0.481752	1.57265	1.09023	0.616541	0.330827	1.96241	1.55814	0.496124	0.341085	1.60465	1.4291	0.427256	0.618785	1.52486	1.84615
Grimmia_pulvinata	1.60914	0.435986	0.390863	1.56401	1.07477	0.794393	0.373832	1.75701	1.35376	0.701422	0.417827	1.47867	0.863694	0.385987	1	1.75032	1.67458	0.287234	0.325424	1.71277	1.20656	0.734426	0.314754	1.74426	1.62117	0.635097	0.267409	1.70474	0.64786	0.180934	0.303502	1.02724	1.53069	0.40678	0.469314	1.59322	1.09159	0.657944	0.314019	1.93645	1.52896	0.517375	0.355212	1.59846	1.40741	0.414815	0.666667	1.51111	1.75
Racomitrium_lanuginosum	1.57983	0.426966	0.420168	1.57303	1.0297	0.851485	0.346535	1.77228	1.32727	0.634812	0.363636	1.49488	0.855389	0.392906	1	1.75171	1.67568	0.284091	0.324324	1.71591	1.18771	0.778157	0.286689	1.74744	1.67273	0.636364	0.254545	1.74545	0.687307	0.154799	0.28483	1.00929	1.52713	0.417778	0.472868	1.58222	1.11628	0.635659	0.255814	1.99225	1.59356	0.466801	0.338028	1.60161	1.40684	0.403042	0.646388	1.54373	1.92857
Codriophorus_aciculare	1.585	0.44898	0.415	1.55102	1.08159	0.839161	0.344988	1.73427	1.29282	0.685446	0.447514	1.44601	0.867925	0.369811	1	1.76226	1.66553	0.297872	0.334471	1.70213	1.18954	0.745098	0.326797	1.73856	1.62431	0.61326	0.298343	1.72376	0.670554	0.19242	0.285714	1.00875	1.53285	0.416667	0.467153	1.58333	1.10987	0.633147	0.290503	1.96648	1.54962	0.48855	0.358779	1.60305	1.40917	0.440367	0.623853	1.52661	2.14286
Frisvollia_varia	1.58105	0.447458	0.418953	1.55254	1.08411	0.841121	0.35514	1.71963	1.31461	0.702028	0.404494	1.4415	0.869018	0.377834	1	1.75315	1.66102	0.297872	0.338983	1.70213	1.18567	0.729642	0.325733	1.75896	1.63483	0.606742	0.286517	1.75281	0.664723	0.186589	0.291545	1.00875	1.52727	0.410042	0.472727	1.58996	1.10448	0.626866	0.298507	1.97015	1.54667	0.487619	0.358095	1.60762	1.41651	0.425688	0.616514	1.54128	2.14286
Niphotrichum_ericoides	1.58	0.440678	0.42	1.55932	1.08411	0.82243	0.35514	1.73832	1.30726	0.71028	0.418994	1.42991	0.862547	0.382093	1	1.75536	1.66102	0.299465	0.338983	1.70053	1.1634	0.718954	0.339869	1.77778	1.64246	0.603352	0.284916	1.74302	0.657614	0.186227	0.273521	1.01843	1.52899	0.41841	0.471014	1.58159	1.10242	0.625698	0.3054	1.96648	1.54667	0.487619	0.365714	1.6	1.41651	0.425688	0.616514	1.54128	2.14286
Niphotrichum_elongatum	1.58105	0.442177	0.418953	1.55782	1.08159	0.820513	0.354312	1.74359	1.30726	0.698758	0.418994	1.43478	0.870113	0.37831	1	1.75158	1.66102	0.297872	0.338983	1.70213	1.18033	0.721311	0.327869	1.77049	1.64246	0.620112	0.301676	1.7095	0.658892	0.186589	0.279883	1.02041	1.52727	0.416667	0.472727	1.58333	1.10654	0.628037	0.299065	1.96636	1.54962	0.480916	0.366412	1.60305	1.41133	0.431444	0.61426	1.54296	2.14286
Dilutineuron_laevigatum	1.58105	0.442177	0.418953	1.55782	1.07477	0.841121	0.35514	1.72897	1.30726	0.697674	0.402235	1.44186	0.862547	0.382093	1	1.75536	1.65986	0.297872	0.340136	1.70213	1.17647	0.732026	0.339869	1.75163	1.64246	0.620112	0.301676	1.72626	0.66537	0.18677	0.285992	1.01556	1.53455	0.416667	0.465455	1.58333	1.1194	0.626866	0.291045	1.96269	1.54962	0.48855	0.358779	1.60305	1.40876	0.430657	0.620438	1.54015	2.14286
Bucklandiella_orthotrichacea	1.57683	0.449664	0.423174	1.55034	1.06481	0.851852	0.37037	1.71296	1.25203	0.692308	0.406504	1.42154	0.859296	0.395729	1	1.74497	1.67123	0.314136	0.328767	1.68586	1.18471	0.764331	0.356688	1.69427	1.62602	0.634146	0.341463	1.73984	0.680352	0.193548	0.28739	1.02053	1.52688	0.411765	0.473118	1.58824	1.11317	0.653061	0.289425	1.94434	1.54962	0.496183	0.351145	1.60305	1.43173	0.450185	0.612546	1.50554	2.14286
Racomitrium_emersum	1.57789	0.442953	0.422111	1.55705	1.06481	0.851852	0.37037	1.71296	1.31868	0.685185	0.412088	1.42593	0.864151	0.384906	1	1.75094	1.67123	0.302083	0.328767	1.69792	1.17264	0.742671	0.338762	1.74593	1.63187	0.593407	0.313187	1.73077	0.693438	0.193928	0.29383	0.993144	1.53025	0.411765	0.469751	1.58824	1.11317	0.653061	0.289425	1.94434	1.54789	0.498084	0.344828	1.6092	1.42647	0.441176	0.610294	1.52206	2.14286
Ptychomitrium_cucullatifolium	1.60814	0.43686	0.391858	1.56314	1.1028	0.831776	0.345794	1.71963	1.34078	0.695238	0.418994	1.48571	0.863171	0.375959	1	1.76087	1.66892	0.297872	0.331081	1.70213	1.16	0.733333	0.36	1.74667	1.64246	0.603352	0.251397	1.74302	0.681553	0.203883	0.314563	0.996117	1.51799	0.403433	0.482014	1.59657	1.08679	0.641509	0.324528	1.94717	1.54264	0.503876	0.356589	1.5969	1.4359	0.410256	0.615385	1.53846	1.75
Funaria_hygrometrica	1.57071	0.458904	0.429293	1.5411	1.08159	0.913753	0.307692	1.69697	1.38587	0.697674	0.440217	1.47907	0.852792	0.395939	1	1.75127	1.65333	0.302083	0.346667	1.69792	1.16505	0.724919	0.349515	1.76052	1.67935	0.619565	0.228261	1.64674	0.755043	0.195965	0.299712	1.00865	1.53069	0.447154	0.469314	1.55285	1.13235	0.602941	0.352941	1.91176	1.54766	0.471028	0.396262	1.58505	1.37882	0.43088	0.660682	1.52962	2.07692
Entosthodon_obtusus	1.57949	0.445993	0.420513	1.55401	1.07981	0.882629	0.328638	1.70892	1.38719	0.729858	0.417827	1.46919	0.865979	0.390464	1	1.74356	1.64626	0.287234	0.353741	1.71277	1.18033	0.655738	0.393443	1.77049	1.6546	0.651811	0.200557	1.68802	0.725338	0.197292	0.313346	1.03288	1.52174	0.438819	0.478261	1.56118	1.1203	0.631579	0.360902	1.88722	1.53372	0.477842	0.393064	1.59538	1.375	0.463235	0.669118	1.49265	2
Aphanorrhegma_serratum	1.58656	0.452962	0.413437	1.54704	1.07728	0.880562	0.327869	1.71429	1.38333	0.707547	0.433333	1.49057	0.869845	0.382732	1	1.74742	1.64068	0.275132	0.359322	1.72487	1.18033	0.695082	0.380328	1.74426	1.65	0.633333	0.2	1.7	0.72233	0.198058	0.308738	1.01942	1.50725	0.445378	0.492754	1.55462	1.12334	0.622391	0.356736	1.89753	1.53728	0.474187	0.397706	1.59082	1.37705	0.45173	0.67031	1.50091	2
Physcomitrium_patens	1.57641	0.442029	0.423592	1.55797	1.07056	0.914842	0.311436	1.70316	1.28696	0.704731	0.434783	1.47798	0.86166	0.387352	1	1.75099	1.66906	0.290503	0.330935	1.7095	1.15068	0.616438	0.39726	1.83562	1.70435	0.626087	0.191304	1.75652	0.71269	0.194924	0.304569	1.01117	1.50186	0.431034	0.498141	1.56897	1.12977	0.610687	0.358779	1.90076	1.54688	0.484375	0.382813	1.58594	1.40075	0.449438	0.659176	1.49064	2.07692
Physcomitrella_patens	1.58763	0.452962	0.412371	1.54704	1.07981	0.882629	0.328638	1.70892	1.3743	0.706436	0.435754	1.49765	0.868726	0.382239	1	1.74903	1.64068	0.275132	0.359322	1.72487	1.19344	0.668852	0.380328	1.75738	1.65922	0.636872	0.201117	1.69274	0.727449	0.197866	0.29098	1.02425	1.50545	0.436975	0.494545	1.56303	1.12334	0.629981	0.356736	1.88994	1.53728	0.474187	0.397706	1.59082	1.36976	0.45173	0.67031	1.5082	2
Discelium_nudum	1.58656	0.434483	0.413437	1.56552	1.06103	0.892019	0.328638	1.71831	1.34795	0.689764	0.460274	1.49291	0.87468	0.402813	1	1.72251	1.64746	0.296296	0.352542	1.7037	1.20388	0.699029	0.36246	1.73463	1.61096	0.608219	0.29589	1.67671	0.723735	0.20428	0.309339	1.00389	1.52518	0.423729	0.47482	1.57627	1.11787	0.608365	0.334601	1.93916	1.55086	0.460653	0.391555	1.59693	1.37956	0.437956	0.656934	1.52555	1.90909
Gigaspermum_repens	1.62069	0.380328	0.37931	1.61967	1.16543	0.711111	0.306173	1.81728	1.35088	0.721582	0.421053	1.59143	0.882784	0.271062	1	1.84615	1.68771	0.255556	0.312292	1.74444	1.2027	0.554054	0.351351	1.89189	1.66667	0.561404	0.192982	1.80702	0.571154	0.109615	0.225	1.02692	1.58052	0.410714	0.419476	1.58929	1.1306	0.483431	0.311891	2.07407	1.55814	0.44186	0.387597	1.6124	1.41348	0.306011	0.619308	1.6612	2.07692
Lorentziella_imbricata	1.625	0.397394	0.375	1.60261	1.15971	0.717445	0.314496	1.80835	1.36047	0.723127	0.436047	1.55375	0.884945	0.282742	1	1.83231	1.701	0.256983	0.299003	1.74302	1.2027	0.554054	0.351351	1.89189	1.65698	0.55814	0.19186	1.79651	0.594803	0.12127	0.25409	1.02214	1.57196	0.403587	0.428044	1.59641	1.1306	0.499025	0.311891	2.05848	1.55513	0.441006	0.386847	1.61702	1.38434	0.335155	0.641166	1.63934	2.07692
Costesia_	1.60599	0.425249	0.394015	1.57475	1.12941	0.696471	0.310588	1.86353	1.36134	0.705314	0.386555	1.56522	0.878141	0.309045	1	1.81281	1.68456	0.271739	0.315436	1.72826	1.19205	0.543046	0.344371	1.92053	1.61345	0.588235	0.252101	1.79832	0.638298	0.116054	0.232108	1.01547	1.54182	0.353982	0.458182	1.64602	1.14175	0.543689	0.279612	2.03495	1.57529	0.471042	0.370656	1.58301	1.42495	0.339964	0.614828	1.62025	2
Oedipodiella_australis	1.61307	0.429043	0.386935	1.57096	1.11429	0.666667	0.304762	1.91429	1.34831	0.701923	0.404494	1.55769	0.880803	0.297365	1	1.82183	1.7047	0.266667	0.295302	1.73333	1.19865	0.498316	0.3367	1.96633	1.60112	0.589888	0.269663	1.78652	0.644101	0.121857	0.208897	1.02708	1.53846	0.366071	0.461538	1.63393	1.14951	0.535922	0.279612	2.03495	1.56757	0.46332	0.3861	1.58301	1.43942	0.318264	0.600362	1.64195	1.90909
Chamaebryum_	1.615	0.429043	0.385	1.57096	1.12114	0.665083	0.313539	1.90024	1.35	0.706452	0.4	1.56774	0.878598	0.292866	1	1.82854	1.69799	0.276243	0.302013	1.72376	1.2	0.52	0.333333	1.94667	1.58333	0.6	0.266667	1.8	0.62089	0.116054	0.220503	1.02128	1.54015	0.362832	0.459854	1.63717	1.14951	0.535922	0.279612	2.03495	1.57529	0.46332	0.370656	1.59073	1.43682	0.31769	0.599278	1.64621	2
Chamaebryum_pottioides	1.61307	0.429043	0.386935	1.57096	1.11695	0.668258	0.315036	1.89976	1.34078	0.705314	0.402235	1.56522	0.878598	0.289111	1	1.83229	1.69799	0.274725	0.302013	1.72527	1.19463	0.52349	0.33557	1.94631	1.59218	0.603352	0.268156	1.7933	0.627907	0.116279	0.22093	1.01744	1.53846	0.366071	0.461538	1.63393	1.15175	0.536965	0.280156	2.03113	1.57529	0.455598	0.378378	1.59073	1.43682	0.31769	0.599278	1.64621	2
Encalypta_intermedia	1.59375	0.434483	0.40625	1.56552	1.08665	0.843091	0.327869	1.74239	1.32615	0.697017	0.420485	1.45055	0.870844	0.379795	1	1.74936	1.66667	0.263158	0.333333	1.73684	1.20128	0.651757	0.357827	1.78914	1.58491	0.598383	0.307278	1.7628	0.730994	0.181287	0.292398	1.03509	1.51429	0.415254	0.485714	1.58475	1.10943	0.603774	0.34717	1.93962	1.54319	0.460653	0.399232	1.59693	1.36996	0.432234	0.659341	1.53846	2
Leptobryum_3336	1.58376	0.425676	0.416244	1.57432	1.07547	0.830189	0.330189	1.76415	1.32033	0.702028	0.401114	1.46958	0.877863	0.377863	1	1.74427	1.63265	0.299465	0.367347	1.70053	1.11111	0.69281	0.405229	1.79085	1.6546	0.601671	0.284123	1.73816	0.714844	0.175781	0.316406	1.01953	1.54182	0.439655	0.458182	1.56034	1.12334	0.629981	0.318786	1.92789	1.55725	0.465649	0.389313	1.58779	1.37982	0.462385	0.66055	1.49725	2
Tetraplodon_fuegianus	1.58462	0.425087	0.415385	1.57491	1.03318	0.862559	0.331754	1.77251	1.32964	0.692308	0.398892	1.45192	0.870079	0.374016	1	1.75591	1.64706	0.306878	0.352941	1.69312	1.13495	0.733564	0.373702	1.75779	1.64543	0.631579	0.299169	1.69529	0.700508	0.188832	0.304569	1.04162	1.5316	0.422414	0.468401	1.57759	1.13834	0.616601	0.316206	1.92885	1.59064	0.475634	0.382066	1.55166	1.35893	0.46833	0.683301	1.48944	2
Tayloria_mirabilis	1.57975	0.425676	0.420253	1.57432	1.06161	0.843602	0.331754	1.76303	1.32402	0.684375	0.418994	1.49063	0.878327	0.376426	1	1.74525	1.64189	0.306878	0.358108	1.69312	1.12787	0.708197	0.393443	1.77049	1.64246	0.636872	0.284916	1.69274	0.71068	0.180583	0.297087	1.02524	1.53455	0.436681	0.465455	1.56332	1.13636	0.636364	0.30303	1.92424	1.55258	0.458891	0.390057	1.59847	1.3945	0.455046	0.66789	1.48257	2
Pulchrinodus_inflatus	1.59296	0.427119	0.407035	1.57288	1.07294	0.828235	0.32	1.77882	1.33705	0.694836	0.384401	1.50235	0.885932	0.391635	1	1.72243	1.66438	0.28877	0.335616	1.71123	1.15961	0.651466	0.416938	1.77199	1.63788	0.635097	0.284123	1.72145	0.738372	0.156977	0.267442	1.04651	1.51971	0.413793	0.480287	1.58621	1.11575	0.614801	0.326376	1.94307	1.53257	0.482759	0.413793	1.57088	1.38776	0.423006	0.660482	1.52876	1.84615
Leptostomum_menziesii	1.5445	0.405694	0.455497	1.59431	1.10513	0.801956	0.342298	1.75061	1.34483	0.68652	0.396552	1.42006	0.871728	0.388743	1	1.73953	1.64964	0.310345	0.350365	1.68966	1.16556	0.701987	0.423841	1.70861	1.55172	0.655172	0.310345	1.74138	0.7625	0.15625	0.3	1.05625	1.51969	0.387097	0.480315	1.6129	1.072	0.576	0.336	2.016	1.49398	0.473896	0.417671	1.61446	1.35907	0.42471	0.656371	1.55985	1.63636
Rhodobryum_ontariense	1.59694	0.438356	0.403061	1.56164	1.07177	0.842105	0.325359	1.76077	1.37008	0.647676	0.362205	1.42129	0.883692	0.379267	1	1.73704	1.65188	0.285714	0.348123	1.71429	1.09677	0.696774	0.490323	1.71613	1.49606	0.614173	0.362205	1.79528	0.803571	0.22619	0.321429	1.01786	1.49091	0.396552	0.509091	1.60345	1.11575	0.622391	0.349146	1.91271	1.5249	0.498084	0.40613	1.57088	1.371	0.444444	0.670433	1.51412	1.75
Bryum_argenteum	1.60814	0.431507	0.391858	1.56849	1.10048	0.832536	0.315789	1.7512	1.36066	0.68652	0.377049	1.4953	0.891688	0.38539	1	1.72292	1.65972	0.280899	0.340278	1.7191	1.13514	0.635135	0.472973	1.75676	1.59016	0.606557	0.245902	1.81967	0.770588	0.188235	0.288235	1.03529	1.49815	0.391304	0.501845	1.6087	1.09924	0.587786	0.351145	1.96183	1.53606	0.506823	0.397661	1.55945	1.35373	0.428298	0.67304	1.54493	1.75
Pohlia_3235	1.60302	0.413559	0.396985	1.58644	1.08491	0.877358	0.311321	1.72642	1.3406	0.705882	0.376022	1.4582	0.874046	0.40458	1	1.72137	1.65188	0.294737	0.348123	1.70526	1.17419	0.645161	0.4	1.78065	1.63488	0.637602	0.26158	1.74932	0.767717	0.159449	0.283465	1.03937	1.50916	0.396552	0.490842	1.60345	1.11663	0.573614	0.33652	1.97323	1.53728	0.474187	0.397706	1.59082	1.38971	0.419118	0.647059	1.54412	1.5
Pohlia_nutans	1.58824	0.424028	0.411765	1.57597	1.06468	0.895522	0.318408	1.72139	1.36778	0.721154	0.43769	1.44231	0.865007	0.397117	1	1.73788	1.64576	0.292398	0.354244	1.7076	1.18728	0.650177	0.39576	1.76678	1.56839	0.620061	0.291793	1.71429	0.75533	0.170558	0.26802	1.05381	1.536	0.425339	0.464	1.57466	1.14173	0.535433	0.330709	1.99213	1.54709	0.456914	0.400802	1.59519	1.39499	0.408478	0.639692	1.55684	2
Mielichhoferia_elongata	1.57106	0.416667	0.428941	1.58333	1.08293	0.887805	0.321951	1.70732	1.35429	0.700935	0.411429	1.41121	0.868726	0.389961	1	1.74131	1.64621	0.285714	0.353791	1.71429	1.18519	0.646465	0.40404	1.76431	1.56	0.634286	0.342857	1.69714	0.767513	0.194924	0.26802	1.04162	1.50781	0.405405	0.492188	1.59459	1.1284	0.552529	0.326848	1.99222	1.53125	0.476562	0.390625	1.60156	1.3814	0.425047	0.645161	1.54839	2
Leucolepis_acanthoneuron	1.58586	0.421769	0.414141	1.57823	1.06604	0.924528	0.330189	1.67925	1.34595	0.691958	0.372973	1.44765	0.875635	0.418782	1	1.70558	1.64626	0.279793	0.353741	1.72021	1.1519	0.658228	0.417722	1.77215	1.62162	0.6	0.324324	1.73514	0.760396	0.178218	0.285149	1.05149	1.51825	0.396552	0.481752	1.60345	1.12214	0.580153	0.335878	1.96183	1.54023	0.475096	0.398467	1.58621	1.38235	0.419118	0.661765	1.53676	1.5
Mnium_hornum	1.58883	0.421769	0.411168	1.57823	1.07547	0.896226	0.320755	1.70755	1.36813	0.706977	0.379121	1.46977	0.881679	0.408397	1	1.70992	1.64505	0.296296	0.354949	1.7037	1.15385	0.641026	0.423077	1.78205	1.64835	0.60989	0.28022	1.71429	0.767717	0.177165	0.277559	1.03346	1.52	0.396552	0.48	1.60345	1.12214	0.572519	0.343511	1.96183	1.53728	0.481836	0.405354	1.57553	1.40659	0.424908	0.652015	1.51648	1.71429
Goniobryum_3237	1.58081	0.412162	0.419192	1.58784	1.06542	0.869159	0.327103	1.73832	1.3406	0.695783	0.376022	1.4006	0.879177	0.470437	1	1.65039	1.63823	0.305263	0.361775	1.69474	1.15385	0.653846	0.410256	1.78205	1.58583	0.637602	0.343324	1.71662	0.805882	0.211765	0.288235	1.02941	1.5036	0.408511	0.496403	1.59149	1.13524	0.64	0.312381	1.91238	1.56622	0.476008	0.414587	1.54319	1.37753	0.486188	0.662983	1.4733	1.92857
Rhizogonium_distichum	1.58747	0.430976	0.412533	1.56902	1.06353	0.884706	0.310588	1.74118	1.39426	0.680124	0.391645	1.46273	0.870968	0.456774	1	1.67226	1.62759	0.297872	0.372414	1.70213	1.19122	0.652038	0.413793	1.74295	1.58225	0.563969	0.344648	1.72324	0.767717	0.224409	0.307087	1.03346	1.49286	0.39823	0.507143	1.60177	1.0916	0.671756	0.343511	1.89313	1.54373	0.509506	0.418251	1.52852	1.4291	0.449355	0.64825	1.4733	1.5
Pyrrhobryum_spiniforme	1.56853	0.442177	0.431472	1.55782	1.0591	0.869976	0.312057	1.75887	1.30997	0.694836	0.38814	1.47418	0.868831	0.401299	1	1.72987	1.64068	0.301075	0.359322	1.69892	1.09571	0.686469	0.422442	1.79538	1.6496	0.630728	0.291105	1.73046	0.708984	0.193359	0.275391	1.04297	1.52518	0.4	0.47482	1.6	1.11153	0.657845	0.31758	1.91304	1.53846	0.476923	0.407692	1.57692	1.39227	0.405157	0.67035	1.53223	1.63636
Zygodon_viridisssimus	1.60724	0.413793	0.392765	1.58621	1.0622	0.861244	0.296651	1.7799	1.45665	0.674051	0.364162	1.49051	0.879377	0.381323	1	1.7393	1.65734	0.290503	0.342657	1.7095	1.08333	0.708333	0.430556	1.77778	1.6474	0.589595	0.312139	1.63006	0.675222	0.189536	0.272458	1.05429	1.53333	0.392694	0.466667	1.60731	1.10212	0.639692	0.323699	1.93449	1.52713	0.457364	0.44186	1.57364	1.37853	0.451977	0.625235	1.54426	1.84615
Zygodon_viridissimus	1.61832	0.406593	0.381679	1.59341	1.08642	0.971193	0.345679	1.59671	1.59459	0.710744	0.405405	1.32231	0.922535	0.380282	1	1.69718	1.7095	0.320755	0.290503	1.67925	1.10811	0.756757	0.405405	1.72973	1.54054	0.648649	0.378378	1.43243	0.625698	0.24581	0.335196	0.994413	1.58904	0.339623	0.410959	1.66038	1.1046	0.719665	0.351464	1.82427	1.43262	0.496454	0.510638	1.56028	1.30526	0.561404	0.631579	1.50175	2.14286
Plenogemma_phyllantha	1.61097	0.430464	0.389027	1.56954	1.06047	0.893023	0.297674	1.74884	1.41176	0.667683	0.352941	1.47256	0.870722	0.403042	1	1.72624	1.66667	0.287234	0.333333	1.71277	1.07285	0.701987	0.437086	1.78808	1.63636	0.593583	0.304813	1.70053	0.747843	0.189837	0.253116	1.03547	1.51408	0.420168	0.485915	1.57983	1.11317	0.615955	0.326531	1.94434	1.56554	0.456929	0.404494	1.57303	1.40072	0.454874	0.628159	1.51625	1.92857
Orthotrichum_bicolor	1.60599	0.430464	0.394015	1.56954	1.06294	0.895105	0.298368	1.74359	1.408	0.666667	0.352	1.47032	0.873418	0.402532	1	1.72405	1.66438	0.287234	0.335616	1.71277	1.08251	0.69967	0.435644	1.78218	1.648	0.592	0.304	1.696	0.747843	0.189837	0.247363	1.04123	1.51237	0.420168	0.487633	1.57983	1.11852	0.614815	0.325926	1.94074	1.56554	0.456929	0.404494	1.57303	1.39602	0.455696	0.629295	1.51899	1.92857
Lewinskya_speciosa	1.60535	0.454106	0.394649	1.54589	1.08148	0.903704	0.296296	1.71852	1.41445	0.721154	0.387833	1.3125	0.84	0.429474	1	1.73053	1.64384	0.285714	0.356164	1.71429	1.18436	0.73743	0.513966	1.56425	1.5057	0.684411	0.387833	1.61977	0.771987	0.19544	0.29316	1.01629	1.56818	0.468085	0.431818	1.53191	1.13183	0.578778	0.385852	1.90354	1.60479	0.443114	0.467066	1.48503	1.39185	0.46395	0.689655	1.45455	2
Ulota_hutchinsiae	1.60697	0.430464	0.393035	1.56954	1.06047	0.893023	0.297674	1.74884	1.41176	0.675799	0.352941	1.46119	0.873418	0.402532	1	1.72405	1.66667	0.287234	0.333333	1.71277	1.04983	0.717608	0.438538	1.79402	1.63636	0.593583	0.304813	1.70053	0.742802	0.190019	0.253359	1.03647	1.51237	0.428571	0.487633	1.57143	1.10575	0.615955	0.333952	1.94434	1.56554	0.464419	0.404494	1.56554	1.39602	0.455696	0.629295	1.51899	1.92857
Ulota_2740	1.60914	0.433898	0.390863	1.5661	1.07547	0.877358	0.301887	1.74528	1.40496	0.681182	0.347107	1.48367	0.87871	0.402581	1	1.71871	1.66323	0.282609	0.33677	1.71739	1.05686	0.70903	0.454849	1.77926	1.63636	0.61157	0.280992	1.71901	0.746356	0.19242	0.262391	1.0379	1.50714	0.427948	0.492857	1.57205	1.10816	0.629981	0.333966	1.92789	1.54789	0.467433	0.413793	1.57088	1.39227	0.456722	0.640884	1.51013	1.75
Ulota_crispa	1.61	0.42953	0.39	1.57047	1.05012	0.916468	0.305489	1.72792	1.43869	0.67907	0.343324	1.46047	0.872449	0.401786	1	1.72577	1.66553	0.281081	0.334471	1.71892	1.0897	0.717608	0.438538	1.75415	1.61853	0.604905	0.294278	1.70027	0.72233	0.186408	0.256311	1.04854	1.5089	0.423729	0.491103	1.57627	1.11402	0.620561	0.336449	1.92897	1.56061	0.462121	0.393939	1.58333	1.3945	0.455046	0.631193	1.51927	1.8
Orthotrichum_obtusifolium	1.61097	0.425249	0.389027	1.57475	1.05361	0.885781	0.298368	1.76224	1.41555	0.667683	0.353887	1.48171	0.872314	0.39823	1	1.72946	1.66667	0.287234	0.333333	1.71277	1.08	0.68	0.44	1.8	1.64075	0.595174	0.30563	1.68901	0.71908	0.184084	0.258869	1.04698	1.52113	0.420168	0.478873	1.57983	1.10906	0.606285	0.340111	1.94455	1.56554	0.47191	0.404494	1.55805	1.41049	0.448463	0.629295	1.51175	1.92857
Orthotrichum_gymnostomum	1.61097	0.425249	0.389027	1.57475	1.06047	0.883721	0.297674	1.75814	1.42781	0.666667	0.352941	1.47945	0.872314	0.39823	1	1.72946	1.66667	0.287234	0.333333	1.71277	1.08	0.68	0.44	1.8	1.63636	0.593583	0.304813	1.68449	0.712644	0.189655	0.258621	1.04598	1.52113	0.413502	0.478873	1.5865	1.1037	0.607407	0.340741	1.94815	1.55805	0.479401	0.404494	1.55805	1.41049	0.448463	0.629295	1.51175	1.92857
Orthotrichum_2739	1.60814	0.41958	0.391858	1.58042	1.07692	0.894231	0.278846	1.75	1.4	0.712025	0.366667	1.47152	0.873518	0.403162	1	1.72332	1.65854	0.277778	0.341463	1.72222	1.09215	0.723549	0.409556	1.77474	1.63333	0.616667	0.283333	1.7	0.753709	0.183976	0.255193	1.04451	1.51799	0.431718	0.482014	1.56828	1.10078	0.627907	0.341085	1.93023	1.55865	0.469185	0.429423	1.54274	1.43494	0.438662	0.6171	1.50929	1.5
Orthotrichum_stellatum	1.60599	0.425249	0.394015	1.57475	1.06294	0.904429	0.289044	1.74359	1.41555	0.675799	0.353887	1.47032	0.864213	0.403553	1	1.73223	1.66553	0.287234	0.334471	1.71277	1.08251	0.69967	0.435644	1.78218	1.64075	0.595174	0.30563	1.68901	0.736337	0.189837	0.253116	1.04698	1.5265	0.420168	0.473498	1.57983	1.11111	0.622222	0.333333	1.93333	1.56554	0.464419	0.404494	1.56554	1.43165	0.446043	0.618705	1.5036	1.92857
Orthotrichum_callistomum	1.60599	0.425249	0.394015	1.57475	1.06294	0.885781	0.289044	1.76224	1.41555	0.676829	0.353887	1.47256	0.861499	0.400254	1	1.73825	1.66553	0.287234	0.334471	1.71277	1.07285	0.701987	0.437086	1.78808	1.64075	0.595174	0.30563	1.68901	0.736337	0.184084	0.258869	1.04698	1.52817	0.420168	0.471831	1.57983	1.11852	0.614815	0.325926	1.94074	1.56554	0.464419	0.404494	1.56554	1.43165	0.446043	0.618705	1.5036	1.92857
Orthotrichum_diaphanum	1.60599	0.425249	0.394015	1.57475	1.06792	0.88993	0.290398	1.75176	1.41555	0.675799	0.353887	1.47945	0.860406	0.403553	1	1.73604	1.67235	0.287234	0.327645	1.71277	1.07285	0.701987	0.437086	1.78808	1.64075	0.61126	0.289544	1.68901	0.736337	0.178332	0.270374	1.04123	1.52113	0.428571	0.478873	1.57143	1.10906	0.613678	0.340111	1.93715	1.56848	0.472795	0.390244	1.56848	1.43165	0.446043	0.618705	1.5036	1.92857
Orthotrichum_macrocephalum	1.60697	0.425249	0.393035	1.57475	1.06542	0.897196	0.28972	1.74766	1.40323	0.676829	0.354839	1.47256	0.860406	0.403553	1	1.73604	1.66553	0.287234	0.334471	1.71277	1.07285	0.701987	0.437086	1.78808	1.64516	0.612903	0.290323	1.69355	0.736337	0.189837	0.258869	1.04123	1.52113	0.420168	0.478873	1.57983	1.10701	0.612546	0.332103	1.94834	1.57143	0.466165	0.406015	1.55639	1.43165	0.446043	0.618705	1.5036	1.92857
Stoneobryum_bunyaense	1.60599	0.425249	0.394015	1.57475	1.058	0.890951	0.296984	1.75406	1.39946	0.676829	0.369973	1.48171	0.877215	0.402532	1	1.72025	1.66667	0.287234	0.333333	1.71277	1.09934	0.701987	0.410596	1.78808	1.64075	0.595174	0.30563	1.68901	0.729885	0.201149	0.258621	1.02874	1.52113	0.420168	0.478873	1.57983	1.1037	0.614815	0.333333	1.94815	1.56848	0.465291	0.397749	1.56848	1.40072	0.447653	0.628159	1.52347	1.92857
Stoneobryum_mirum	1.60638	0.414035	0.393617	1.58596	1.05366	0.897561	0.282927	1.76585	1.33141	0.6816	0.363112	1.4784	0.86728	0.409987	1	1.72273	1.69963	0.295455	0.300366	1.70455	1.08333	0.666667	0.416667	1.83333	1.65994	0.587896	0.293948	1.76369	0.711968	0.194726	0.267748	1.02231	1.51852	0.421053	0.481481	1.57895	1.10134	0.611855	0.328872	1.95793	1.56725	0.452242	0.413255	1.56725	1.41088	0.450281	0.622889	1.51595	1.92857
Macromitrium_4366	1.60914	0.408163	0.390863	1.59184	1.06103	0.85446	0.300469	1.78404	1.41758	0.671851	0.362637	1.47434	0.876923	0.388462	1	1.73462	1.65753	0.295082	0.342466	1.70492	1.14286	0.69103	0.358804	1.80731	1.63187	0.60989	0.28022	1.6978	0.704854	0.192233	0.262136	1.02524	1.52857	0.391304	0.471429	1.6087	1.07519	0.586466	0.383459	1.95489	1.53077	0.453846	0.430769	1.58462	1.39483	0.442804	0.634686	1.52768	1.71429
Schlotheimia_ferruginea	1.61421	0.416382	0.385787	1.58362	1.07226	0.829837	0.298368	1.79953	1.36585	0.681182	0.373984	1.46501	0.864277	0.399488	1	1.73624	1.66897	0.295082	0.331034	1.70492	1.1521	0.673139	0.401294	1.77346	1.5935	0.617886	0.292683	1.7561	0.683544	0.216164	0.274586	1.01071	1.52143	0.391304	0.478571	1.6087	1.09848	0.621212	0.340909	1.93939	1.55854	0.452975	0.40691	1.58157	1.40221	0.464945	0.642066	1.49077	1.84615
Hymenodontopsis_	1.58201	0.438356	0.417989	1.56164	1.03349	0.909091	0.334928	1.72249	1.35279	0.665639	0.429708	1.44222	0.852094	0.459424	1	1.68848	1.66784	0.287234	0.332155	1.71277	1.19122	0.702194	0.401254	1.70533	1.54377	0.588859	0.445623	1.63926	0.778443	0.257485	0.311377	1.0479	1.5316	0.412556	0.468401	1.58744	1.10476	0.64	0.342857	1.91238	1.52783	0.483685	0.43762	1.55086	1.41791	0.447761	0.649254	1.48507	2
Aulacomnium_heterostichum	1.58839	0.425676	0.411609	1.57432	1.05164	0.938967	0.300469	1.70892	1.39043	0.633929	0.377834	1.42857	0.879641	0.453265	1	1.66709	1.65614	0.284211	0.34386	1.71579	1.1358	0.716049	0.444444	1.7037	1.54156	0.604534	0.438287	1.64736	0.741709	0.235176	0.283417	1.04322	1.5	0.398268	0.5	1.60173	1.0717	0.649057	0.369811	1.90943	1.50857	0.502857	0.449524	1.53905	1.375	0.485294	0.683824	1.45588	1.90909
Aulacomnium_palustre	1.58839	0.424242	0.411609	1.57576	1.03073	0.917258	0.321513	1.7305	1.37275	0.625	0.37018	1.41964	0.878049	0.446727	1	1.67522	1.66901	0.28877	0.330986	1.71123	1.18012	0.770186	0.459627	1.59006	1.55784	0.632391	0.447301	1.61954	0.760563	0.229376	0.277666	1.05634	1.48754	0.396552	0.512456	1.60345	1.08539	0.622391	0.371917	1.9203	1.51619	0.510476	0.434286	1.53905	1.35036	0.474453	0.686131	1.48905	1.90909
Racopilum_4365	1.57732	0.433566	0.42268	1.56643	1.04306	0.880383	0.325359	1.7512	1.4	0.642173	0.416667	1.50479	0.881443	0.460052	1	1.65851	1.65035	0.297872	0.34965	1.70213	1.19344	0.681967	0.406557	1.71803	1.66667	0.55	0.266667	1.7	0.761062	0.259587	0.289086	1.00885	1.50746	0.385965	0.492537	1.61404	1.12334	0.637571	0.326376	1.91271	1.55212	0.494208	0.409266	1.5444	1.38577	0.456929	0.666667	1.49064	1.84615
Mniodendron_camptotheca	1.60401	0.410774	0.39599	1.58923	1.09176	0.696471	0.310588	1.90118	1.48333	0.622642	0.366667	1.58491	0.894015	0.377805	1	1.72818	1.66216	0.278075	0.337838	1.72193	1.18519	0.538721	0.40404	1.87205	1.65	0.6	0.216667	1.68333	0.697266	0.205078	0.275391	1.00781	1.50186	0.405172	0.498141	1.59483	1.10156	0.625	0.335938	1.9375	1.53786	0.458252	0.427184	1.5767	1.41697	0.383764	0.656827	1.54244	1.84615
Mniodendron_comosum	1.605	0.40404	0.395	1.59596	1.10798	0.704225	0.309859	1.87793	1.50413	0.625592	0.363636	1.6019	0.890274	0.385287	1	1.72444	1.65541	0.27957	0.344595	1.72043	1.18519	0.538721	0.40404	1.87205	1.63636	0.595041	0.214876	1.68595	0.704854	0.198058	0.273786	1.02524	1.49815	0.396552	0.501845	1.60345	1.09942	0.623782	0.335283	1.94152	1.53786	0.458252	0.419417	1.58447	1.41697	0.383764	0.649446	1.54982	1.84615
Touwiodendron_diversifolium	1.59799	0.412162	0.40201	1.58784	1.07801	0.718676	0.312057	1.89125	1.48747	0.641509	0.384401	1.58491	0.901863	0.387578	1	1.71056	1.6633	0.259459	0.3367	1.74054	1.16388	0.575251	0.414716	1.84615	1.6546	0.584958	0.200557	1.68802	0.699029	0.203883	0.279612	1.01942	1.49815	0.375546	0.501845	1.62445	1.10372	0.634051	0.336595	1.92564	1.53965	0.487427	0.394584	1.57834	1.41744	0.415584	0.608534	1.55844	1.90909
Hypnodendron_vitiense	1.59698	0.413559	0.403023	1.58644	1.11059	0.715294	0.272941	1.90118	1.50418	0.636076	0.384401	1.59494	0.895522	0.38806	1	1.71642	1.65886	0.27957	0.341137	1.72043	1.15825	0.552189	0.417508	1.87205	1.67131	0.584958	0.150418	1.70474	0.703488	0.186047	0.290698	1.03488	1.51292	0.373913	0.487085	1.62609	1.09942	0.639376	0.335283	1.92593	1.54207	0.493151	0.399217	1.56556	1.43284	0.402985	0.61194	1.55224	2
Spiridens_camusii	1.60697	0.401361	0.393035	1.59864	1.09434	0.698113	0.301887	1.90566	1.44598	0.625592	0.382271	1.61137	0.896296	0.388889	1	1.71481	1.65541	0.26738	0.344595	1.73262	1.17172	0.565657	0.430976	1.83165	1.67867	0.598338	0.182825	1.71191	0.701071	0.186952	0.292113	1.01655	1.50929	0.380952	0.490706	1.61905	1.10291	0.64466	0.333981	1.91845	1.54086	0.498054	0.396887	1.5642	1.42056	0.396262	0.642991	1.54019	2
Bescherellia_brevifolia	1.60302	0.40678	0.396985	1.59322	1.08057	0.701422	0.303318	1.91469	1.47107	0.6336	0.396694	1.6032	0.889166	0.384807	1	1.72603	1.65986	0.276596	0.340136	1.7234	1.18667	0.56	0.4	1.85333	1.66942	0.61157	0.198347	1.65289	0.706226	0.192607	0.274319	1.01556	1.5	0.384279	0.5	1.61572	1.09942	0.631579	0.34308	1.92593	1.53668	0.501931	0.409266	1.55212	1.42222	0.392593	0.607407	1.57778	2
Bescherellia_elegantissima	1.60302	0.413559	0.396985	1.58644	1.08057	0.701422	0.303318	1.91469	1.47107	0.6336	0.396694	1.6032	0.889166	0.384807	1	1.72603	1.65986	0.276596	0.340136	1.7234	1.18667	0.56	0.4	1.85333	1.66942	0.61157	0.198347	1.65289	0.706226	0.192607	0.274319	1.01556	1.49442	0.385965	0.505576	1.61404	1.10721	0.631579	0.335283	1.92593	1.53668	0.501931	0.409266	1.55212	1.42435	0.391144	0.605166	1.57934	2
Braithwaithea_sulcata	1.57292	0.440678	0.427083	1.55932	1.02804	0.906542	0.345794	1.71963	1.39572	0.655385	0.385027	1.47692	0.885751	0.431322	1	1.68293	1.64261	0.287234	0.357388	1.71277	1.1541	0.681967	0.393443	1.77049	1.66845	0.609626	0.272727	1.66845	0.761719	0.246094	0.310547	0.978516	1.49286	0.39485	0.507143	1.60515	1.10266	0.661597	0.342205	1.89354	1.54789	0.467433	0.452107	1.53257	1.36746	0.438757	0.694698	1.49909	1.75
Sciadocladus_menziesii	1.57754	0.423208	0.42246	1.57679	1.01869	0.925234	0.35514	1.70093	1.36923	0.645624	0.384615	1.37733	0.874839	0.507097	1	1.61806	1.63322	0.308511	0.366782	1.69149	1.19255	0.732919	0.42236	1.65217	1.64615	0.615385	0.353846	1.63077	0.778345	0.312564	0.306435	0.974464	1.4841	0.410256	0.515901	1.58974	1.08679	0.686792	0.362264	1.86415	1.51619	0.464762	0.457143	1.5619	1.35283	0.468007	0.709324	1.46984	1.75
Cyrtopodendron_vieillardii	1.57592	0.424658	0.424084	1.57534	1.04429	0.932401	0.317016	1.70629	1.35584	0.657658	0.374026	1.43243	0.865459	0.477361	1	1.65718	1.64336	0.285714	0.356643	1.71429	1.15756	0.733119	0.398714	1.71061	1.66753	0.638961	0.327273	1.63636	0.823297	0.302073	0.302073	0.977295	1.49821	0.432203	0.501792	1.5678	1.10397	0.650284	0.347826	1.89792	1.52852	0.463878	0.441065	1.56654	1.40146	0.474453	0.656934	1.46715	1.8
Pterobryella_rigida	1.5748	0.426117	0.425197	1.57388	1.04186	0.92093	0.325581	1.71163	1.37143	0.652757	0.374026	1.42176	0.869845	0.483247	1	1.64691	1.6446	0.287234	0.355401	1.71277	1.1885	0.715655	0.383387	1.71246	1.65195	0.654545	0.327273	1.62078	0.803571	0.297619	0.309524	0.982143	1.49821	0.43038	0.501792	1.56962	1.10606	0.651515	0.348485	1.89394	1.53143	0.457143	0.441905	1.56952	1.39927	0.483516	0.652015	1.4652	1.63636
Orthorrhynchium_elegans	1.59474	0.430556	0.405263	1.56944	1.0254	0.942263	0.387991	1.64434	1.30964	0.647929	0.365482	1.39349	0.855484	0.51871	1	1.62581	1.60839	0.304348	0.391608	1.69565	1.12	0.689231	0.430769	1.76	1.56853	0.609137	0.517766	1.62944	0.8	0.283077	0.363077	0.947692	1.48227	0.403361	0.51773	1.59664	1.09434	0.69434	0.369811	1.84151	1.4896	0.491493	0.461248	1.55766	1.3849	0.52302	0.692449	1.39963	1.36364
Rhabdodontium_buftonii	1.58311	0.431507	0.416887	1.56849	1.03944	0.900232	0.334107	1.72622	1.47619	0.666667	0.349206	1.42466	0.846743	0.48659	1	1.66667	1.62199	0.291892	0.378007	1.70811	1.14642	0.697819	0.485981	1.66978	1.5873	0.634921	0.333333	1.61905	0.790882	0.255699	0.356789	0.957384	1.4807	0.417021	0.519298	1.58298	1.07576	0.674242	0.348485	1.90152	1.5303	0.492424	0.424242	1.55303	1.39292	0.528864	0.67784	1.40037	1.5
Hampeella_alaris	1.6188	0.416382	0.381201	1.58362	1.02108	0.861827	0.355972	1.76112	1.52	0.667683	0.368	1.46341	0.86692	0.437262	1	1.69582	1.61644	0.252632	0.383562	1.74737	1.21519	0.670886	0.405063	1.70886	1.584	0.608	0.288	1.632	0.745562	0.201183	0.325444	1.04142	1.51429	0.396552	0.485714	1.60345	1.12121	0.643939	0.348485	1.88636	1.5106	0.493256	0.454721	1.54143	1.38606	0.482109	0.685499	1.44633	1.5
Ptychomnion_cygnisetum	1.55135	0.442105	0.448649	1.55789	1.01422	1.00474	0.341232	1.63981	1.35733	0.65407	0.447301	1.30814	0.857683	0.566751	1	1.57557	1.62411	0.299465	0.375887	1.70053	1.14815	0.790123	0.481481	1.58025	1.55784	0.632391	0.37018	1.63496	0.796296	0.314815	0.388889	0.950617	1.47887	0.398374	0.521127	1.60163	1.09363	0.689139	0.374532	1.8427	1.48507	0.485075	0.447761	1.58209	1.36059	0.520446	0.70632	1.41264	1.36364
Ptych23_2867	1.55014	0.439024	0.449864	1.56098	1.03286	0.995305	0.338028	1.6338	1.35789	0.660793	0.442105	1.3304	0.876106	0.565107	1	1.55879	1.61404	0.306878	0.385965	1.69312	1.14985	0.782875	0.477064	1.59021	1.54737	0.647368	0.347368	1.65789	0.796731	0.318693	0.386108	0.956078	1.47038	0.391667	0.529617	1.60833	1.08679	0.709434	0.377358	1.82642	1.47448	0.499055	0.461248	1.56522	1.35338	0.533835	0.714286	1.3985	0.9
Dichelodontium_nitidum	1.55014	0.445993	0.449864	1.55401	1.02588	0.950588	0.329412	1.69412	1.34565	0.654867	0.427441	1.33628	0.872935	0.56798	1	1.55909	1.61404	0.315789	0.385965	1.68421	1.11712	0.756757	0.516517	1.60961	1.55145	0.649077	0.348285	1.6781	0.817337	0.315789	0.390093	0.947368	1.4807	0.384937	0.519298	1.61506	1.06616	0.725898	0.400756	1.80718	1.48399	0.527307	0.474576	1.51412	1.37358	0.520755	0.701887	1.40377	1
Cladomnion_ericoides	1.53803	0.43956	0.461972	1.56044	1.01763	0.967254	0.342569	1.67254	1.27869	0.650943	0.42623	1.33019	0.888889	0.522634	1	1.58848	1.60148	0.316384	0.398524	1.68362	1.16505	0.686084	0.517799	1.63107	1.52459	0.639344	0.409836	1.72131	0.821192	0.271523	0.370861	0.966887	1.47794	0.4	0.522059	1.6	1.07143	0.674603	0.396825	1.85714	1.46693	0.537074	0.488978	1.50701	1.38153	0.53012	0.682731	1.40562	0.75
Garovaglia_elegans	1.54891	0.454545	0.451087	1.54545	0.969412	0.978824	0.376471	1.67529	1.3057	0.668622	0.450777	1.31085	0.874046	0.545802	1	1.58015	1.62544	0.315789	0.374558	1.68421	1.12913	0.768769	0.528529	1.57357	1.56995	0.621762	0.404145	1.64767	0.817623	0.30123	0.375	0.983607	1.47917	0.380165	0.520833	1.61983	1.05816	0.727955	0.412758	1.80113	1.47092	0.49531	0.472795	1.56098	1.35849	0.543396	0.709434	1.38868	1.2
Euptychium_setigerum	1.54768	0.435986	0.452316	1.56401	0.983452	1.00236	0.368794	1.64539	1.32124	0.682422	0.450777	1.31167	0.873563	0.555556	1	1.57088	1.60284	0.308511	0.397163	1.69149	1.09309	0.780781	0.516517	1.60961	1.52332	0.621762	0.450777	1.63212	0.803296	0.290422	0.407827	0.939238	1.50173	0.401674	0.49827	1.59833	1.0586	0.733459	0.408318	1.79962	1.46617	0.496241	0.481203	1.55639	1.37546	0.520446	0.70632	1.39777	1
Euptychium_cuspidatum	1.55738	0.433566	0.442623	1.56643	1.00236	0.992908	0.359338	1.64539	1.31783	0.642229	0.465116	1.32845	0.877863	0.549618	1	1.57252	1.60563	0.308511	0.394366	1.69149	1.08982	0.790419	0.51497	1.60479	1.51938	0.620155	0.449612	1.62791	0.826943	0.298446	0.410363	0.932642	1.50694	0.391667	0.493056	1.60833	1.06415	0.716981	0.415094	1.80377	1.4566	0.498113	0.483019	1.56226	1.37546	0.505576	0.713755	1.4052	1
Glyphothecium_sciuroides	1.56098	0.439024	0.439024	1.56098	1.02347	0.957746	0.347418	1.67136	1.35789	0.662739	0.410526	1.33432	0.872449	0.543367	1	1.58418	1.63509	0.297872	0.364912	1.70213	1.12	0.726154	0.516923	1.63692	1.56316	0.631579	0.363158	1.67368	0.820144	0.277492	0.376156	0.980473	1.4807	0.394958	0.519298	1.60504	1.06464	0.707224	0.387833	1.8403	1.48485	0.507576	0.469697	1.53788	1.36585	0.555347	0.705441	1.37336	1
Dendrocyathophorum_decolyi	1.59467	0.441379	0.405333	1.55862	1.06294	1.10023	0.32634	1.51049	1.40157	0.624071	0.377953	1.39079	0.863813	0.571984	1	1.5642	1.61672	0.31746	0.383275	1.68254	1.13376	0.904459	0.433121	1.52866	1.52756	0.629921	0.425197	1.6378	0.869301	0.358663	0.3769	0.917933	1.48276	0.391489	0.517241	1.60851	1.06107	0.70229	0.396947	1.83969	1.50769	0.523077	0.446154	1.52308	1.40741	0.555556	0.666667	1.37037	1.5
Canalohypopterygium_tamariscinum	1.60422	0.439863	0.395778	1.56014	1.0283	0.896226	0.358491	1.71698	1.41645	0.637904	0.397878	1.46995	0.850515	0.502577	1	1.64691	1.64384	0.331551	0.356164	1.66845	1.15033	0.69281	0.431373	1.72549	1.59151	0.604775	0.318302	1.67109	0.797244	0.283465	0.330709	0.950787	1.5	0.396552	0.5	1.60345	1.10266	0.661597	0.365019	1.87072	1.48679	0.498113	0.460377	1.55472	1.39636	0.48	0.669091	1.45455	1.75
Catharomnion_ciliatum	1.59894	0.438356	0.401055	1.56164	1.02588	0.903529	0.357647	1.71294	1.41645	0.646154	0.397878	1.46769	0.849421	0.501931	1	1.64865	1.64505	0.333333	0.354949	1.66667	1.14098	0.695082	0.419672	1.74426	1.59151	0.604775	0.318302	1.67109	0.797244	0.271654	0.34252	0.956693	1.50704	0.413793	0.492958	1.58621	1.10687	0.664122	0.366412	1.8626	1.49526	0.500949	0.462998	1.5408	1.40325	0.477396	0.650995	1.46835	1.61538
Hypopterygium_3233	1.58839	0.452703	0.411609	1.5473	1.03286	0.929577	0.366197	1.67136	1.41645	0.640867	0.381963	1.4582	0.862113	0.490979	1	1.64691	1.62759	0.320856	0.372414	1.67914	1.12787	0.747541	0.380328	1.74426	1.54377	0.65252	0.334218	1.67109	0.770588	0.247059	0.329412	0.970588	1.51408	0.412017	0.485915	1.58798	1.10476	0.685714	0.373333	1.83619	1.47925	0.513208	0.467925	1.53962	1.38434	0.495446	0.67031	1.44991	1.5
Cyathophorum_hookerianum	1.58225	0.443686	0.417755	1.55631	1.03044	0.918033	0.355972	1.69555	1.35584	0.612613	0.38961	1.41441	0.862644	0.527599	1	1.60976	1.64336	0.368421	0.356643	1.63158	1.21472	0.736196	0.404908	1.64417	1.58961	0.623377	0.38961	1.65195	0.774194	0.272177	0.320565	0.985887	1.50538	0.401709	0.494624	1.59829	1.1145	0.679389	0.366412	1.83969	1.50094	0.510319	0.442777	1.54597	1.38686	0.467153	0.671533	1.47445	0.6
Dendrohypopterygium_filiculiforme	1.61458	0.440678	0.385417	1.55932	1.04225	0.929577	0.356808	1.67136	1.41176	0.64186	0.385027	1.46977	0.868726	0.486486	1	1.64479	1.63763	0.320856	0.362369	1.67914	1.14474	0.697368	0.394737	1.76316	1.62032	0.57754	0.304813	1.70053	0.766208	0.229862	0.312377	0.990177	1.50355	0.413793	0.496454	1.58621	1.10397	0.642722	0.355388	1.89792	1.48855	0.503817	0.450382	1.55725	1.40619	0.459016	0.663024	1.47177	1.61538
Lopidium_struthiopteris	1.62176	0.426117	0.378238	1.57388	1.03044	0.955504	0.337237	1.67681	1.45946	0.609231	0.308108	1.50462	0.861004	0.474903	1	1.66409	1.62887	0.308511	0.371134	1.69149	1.14474	0.671053	0.407895	1.77632	1.60541	0.648649	0.356757	1.62162	0.761719	0.228516	0.310547	1.00195	1.52143	0.412017	0.478571	1.58798	1.10687	0.656489	0.351145	1.8855	1.51331	0.494297	0.43346	1.55894	1.38657	0.450091	0.667877	1.49546	1.75
Distichophyllum_pulchellum	1.58747	0.40411	0.412533	1.59589	1.00943	0.915094	0.358491	1.71698	1.34726	0.60972	0.360313	1.44035	0.875486	0.455253	1	1.66926	1.65035	0.31016	0.34965	1.68984	1.1735	0.66877	0.429022	1.72871	1.51958	0.657963	0.391645	1.72324	0.802395	0.275449	0.317365	0.994012	1.51916	0.396552	0.480836	1.60345	1.11575	0.614801	0.333966	1.93548	1.49618	0.480916	0.450382	1.57252	1.38406	0.471014	0.681159	1.46377	1.75
Daltonia_latimarginata	1.58163	0.405498	0.418367	1.5945	1.03318	0.890995	0.36019	1.71564	1.35754	0.634526	0.351955	1.54899	0.865459	0.461837	1	1.6727	1.65278	0.285714	0.347222	1.71429	1.17241	0.634483	0.358621	1.83448	1.60894	0.670391	0.318436	1.69274	0.774384	0.230542	0.325123	0.969458	1.51773	0.398268	0.48227	1.60173	1.09021	0.621881	0.360845	1.92706	1.5087	0.495164	0.425532	1.5706	1.35273	0.472727	0.669091	1.50545	1.61538
Achrophyllum_magellanicum	1.5615	0.427586	0.438503	1.57241	1.02108	1.03044	0.36534	1.58314	1.29648	0.639416	0.39196	1.41022	0.847742	0.514839	1	1.63742	1.61404	0.320856	0.385965	1.67914	1.18885	0.842105	0.408669	1.56037	1.52261	0.663317	0.482412	1.64322	0.812627	0.287169	0.354379	0.965377	1.5122	0.413793	0.487805	1.58621	1.10899	0.657744	0.344168	1.8891	1.52273	0.477273	0.469697	1.5303	1.33333	0.500921	0.736648	1.4291	1.09091
Calyptrochaeta_asplenoides	1.56546	0.410959	0.43454	1.58904	0.993039	1.00232	0.38051	1.62413	1.485	0.607815	0.345	1.34588	0.865979	0.576031	1	1.55799	1.58188	0.320856	0.418118	1.67914	1.19878	0.807339	0.391437	1.60245	1.485	0.6	0.495	1.59	0.885046	0.347915	0.347915	0.927772	1.46575	0.369099	0.534247	1.6309	1.12	0.670476	0.335238	1.87429	1.51776	0.485981	0.433645	1.56262	1.32597	0.515654	0.714549	1.44383	1.5
Schimperobryum_splendidissimum	1.58005	0.415225	0.419948	1.58478	1.00465	0.948837	0.362791	1.68372	1.3125	0.64574	0.46875	1.44395	0.859355	0.499355	1	1.64129	1.63763	0.28877	0.362369	1.71123	1.13725	0.679739	0.431373	1.75163	1.57812	0.59375	0.359375	1.6875	0.824338	0.288518	0.317959	0.983317	1.49306	0.39485	0.506944	1.60515	1.13193	0.627151	0.33652	1.9044	1.5408	0.478178	0.432638	1.54839	1.3628	0.493554	0.677716	1.46593	1.09091
Hookeria_acutifolia	1.57333	0.404181	0.426667	1.59582	0.992908	1.00236	0.359338	1.64539	1.31156	0.621898	0.407035	1.42774	0.859948	0.526178	1	1.61387	1.60563	0.302703	0.394366	1.6973	1.07595	0.734177	0.468354	1.72152	1.58291	0.572864	0.422111	1.70352	0.895431	0.335025	0.353299	0.913706	1.4841	0.398268	0.515901	1.60173	1.10476	0.647619	0.358095	1.88952	1.53612	0.479087	0.441065	1.54373	1.35807	0.489796	0.682746	1.46939	1.5
Pilotrichum_evanescens	1.58225	0.418118	0.417755	1.58188	1.00234	1.01171	0.346604	1.63934	1.39642	0.624071	0.383632	1.45319	0.843137	0.52549	1	1.63137	1.6338	0.28877	0.366197	1.71123	1.09677	0.76129	0.43871	1.70323	1.59591	0.58312	0.352941	1.68798	0.781587	0.2762	0.323213	0.963761	1.44444	0.410256	0.555556	1.58974	1.1145	0.687023	0.335878	1.8626	1.53905	0.464762	0.434286	1.5619	1.37956	0.467153	0.678832	1.47445	1.07143
Hemiragis_aurea	1.57784	0.416667	0.422164	1.58333	1.00232	1.00232	0.37123	1.62413	1.33679	0.657534	0.435233	1.46119	0.849935	0.523933	1	1.62613	1.6263	0.28877	0.373702	1.71123	1.08852	0.786885	0.445902	1.67869	1.56995	0.590674	0.357513	1.70984	0.832202	0.320078	0.308438	0.925315	1.5089	0.418803	0.491103	1.5812	1.08952	0.678095	0.358095	1.87429	1.5303	0.477273	0.454545	1.53788	1.37017	0.471455	0.685083	1.4733	1.36364
Lepidopilum_scabrisetum	1.57256	0.427586	0.427441	1.57241	1.00465	0.976744	0.372093	1.64651	1.35584	0.651584	0.420779	1.46606	0.843871	0.51871	1	1.63742	1.62369	0.278075	0.376307	1.72193	1.10299	0.757475	0.438538	1.701	1.54286	0.623377	0.342857	1.71429	0.83463	0.315175	0.321012	0.904669	1.52143	0.424242	0.478571	1.57576	1.09579	0.704981	0.344828	1.85441	1.53143	0.48	0.449524	1.53905	1.3894	0.453382	0.650823	1.5064	1.25
Taxithelium_planum	1.57256	0.435986	0.427441	1.56401	1.00935	0.990654	0.383178	1.61682	1.4036	0.637168	0.354756	1.40708	0.861004	0.525097	1	1.6139	1.62199	0.302083	0.378007	1.69792	1.11746	0.787302	0.431746	1.66349	1.60411	0.616967	0.323907	1.69666	0.831143	0.273003	0.370071	0.940344	1.49823	0.417021	0.501767	1.58298	1.08539	0.698292	0.379507	1.83681	1.50669	0.489484	0.443595	1.56023	1.32601	0.483516	0.725275	1.4652	1.61538
Jaegerina_solitaria	1.59375	0.425676	0.40625	1.57432	1.04918	0.946136	0.346604	1.65808	1.37859	0.656535	0.360313	1.44073	0.862595	0.492366	1	1.64504	1.63636	0.299465	0.363636	1.70053	1.11538	0.692308	0.384615	1.80769	1.62924	0.5953	0.328982	1.70757	0.80198	0.231683	0.350495	0.968317	1.51389	0.403433	0.486111	1.59657	1.09298	0.637571	0.349146	1.9203	1.49904	0.474187	0.443595	1.58317	1.38716	0.433028	0.682569	1.49725	1.75
Calyptothecium_pinnatum	1.58747	0.430034	0.412533	1.56997	1.02108	0.936768	0.355972	1.68618	1.34026	0.657534	0.374026	1.46119	0.860435	0.507042	1	1.63252	1.63194	0.311828	0.368056	1.68817	1.08387	0.774194	0.425806	1.71613	1.58961	0.592208	0.38961	1.71429	0.813861	0.255446	0.344554	0.932673	1.49474	0.387931	0.505263	1.61207	1.10057	0.622391	0.356736	1.9203	1.51145	0.473282	0.442748	1.57252	1.38007	0.457565	0.671587	1.49077	1.75
Symphysodontella_subulata	1.56316	0.445205	0.436842	1.55479	1.01171	0.974239	0.36534	1.64871	1.33846	0.649624	0.369231	1.44361	0.858793	0.554557	1	1.58665	1.62105	0.333333	0.378947	1.66667	1.10692	0.754717	0.427673	1.71069	1.58462	0.630769	0.4	1.67692	0.803197	0.311688	0.365634	0.905095	1.48252	0.393162	0.517483	1.60684	1.10266	0.707224	0.357414	1.8327	1.51331	0.471483	0.448669	1.56654	1.36531	0.494465	0.701107	1.43911	1.75
Cyptodontopsis_leveillei	1.59162	0.430034	0.408377	1.56997	1.03738	0.953271	0.35514	1.65421	1.38701	0.656394	0.374026	1.4792	0.862069	0.509579	1	1.62835	1.63889	0.320856	0.361111	1.67914	1.10891	0.712871	0.409241	1.76898	1.58961	0.576623	0.38961	1.68312	0.809384	0.252199	0.322581	0.973607	1.5053	0.396552	0.4947	1.60345	1.09506	0.623574	0.357414	1.92395	1.50382	0.48855	0.442748	1.56489	1.36765	0.455882	0.676471	1.5	1.75
Baldwiniella_kealeensis	1.58961	0.445205	0.41039	1.55479	1.00469	0.957746	0.366197	1.67136	1.34375	0.650602	0.375	1.43675	0.857692	0.519231	1	1.62308	1.63322	0.308511	0.366782	1.69149	1.10828	0.726115	0.433121	1.73248	1.57812	0.609375	0.390625	1.70312	0.798411	0.250248	0.351539	0.965243	1.50714	0.4	0.492857	1.6	1.12214	0.664122	0.343511	1.87023	1.51044	0.485769	0.447818	1.55598	1.36996	0.454212	0.681319	1.49451	1.5
Sanionia_uncinata	1.58673	0.433898	0.413265	1.5661	1.00232	0.965197	0.361949	1.67053	1.38579	0.622807	0.335025	1.40351	0.849558	0.515803	1	1.63464	1.64138	0.306878	0.358621	1.69312	1.1215	0.797508	0.436137	1.64486	1.58376	0.593909	0.395939	1.70558	0.780536	0.232373	0.333664	0.983118	1.51049	0.403292	0.48951	1.59671	1.07948	0.606285	0.384473	1.92976	1.49254	0.492537	0.462687	1.55224	1.3913	0.434783	0.65942	1.51449	1.92857
Callicladium_imponens	1.58673	0.417508	0.413265	1.58249	1.02326	0.976744	0.334884	1.66512	1.37755	0.627803	0.367347	1.44395	0.851198	0.503153	1	1.64565	1.64948	0.285714	0.350515	1.71429	1.12102	0.713376	0.433121	1.73248	1.60714	0.566327	0.367347	1.71429	0.784661	0.259587	0.318584	0.949853	1.50704	0.404959	0.492958	1.59504	1.09833	0.608534	0.363636	1.9295	1.52239	0.485075	0.440299	1.55224	1.38879	0.433996	0.672694	1.50452	1.92857
Anomodon_rugelii	1.58763	0.419244	0.412371	1.58076	1.01395	0.967442	0.344186	1.67442	1.38931	0.610778	0.335878	1.44611	0.849558	0.523388	1	1.62705	1.6609	0.296296	0.3391	1.7037	1.14103	0.74359	0.410256	1.70513	1.61832	0.580153	0.381679	1.69466	0.785924	0.240469	0.31085	0.985337	1.50523	0.4	0.494774	1.6	1.09091	0.601113	0.378479	1.9295	1.52523	0.478505	0.426168	1.57009	1.39636	0.436364	0.654545	1.51273	1.75
Pseudanomodon_attenuatus	1.58974	0.430976	0.410256	1.56902	1.00926	0.972222	0.351852	1.66667	1.40458	0.625931	0.335878	1.43964	0.85335	0.523388	1	1.62326	1.65636	0.285714	0.343643	1.71429	1.12821	0.74359	0.423077	1.70513	1.61832	0.580153	0.366412	1.69466	0.785924	0.240469	0.316716	0.985337	1.50694	0.4	0.493056	1.6	1.09091	0.601113	0.378479	1.9295	1.52985	0.477612	0.425373	1.56716	1.39383	0.435572	0.653358	1.51724	1.84615
Anomodon_2750	1.59269	0.431507	0.407311	1.56849	1.02108	0.964871	0.355972	1.65808	1.39426	0.636364	0.344648	1.46364	0.859897	0.51671	1	1.62339	1.64706	0.290323	0.352941	1.70968	1.13548	0.748387	0.43871	1.67742	1.61358	0.5953	0.344648	1.70757	0.787759	0.242843	0.325765	0.989141	1.50175	0.398268	0.498246	1.60173	1.09298	0.614801	0.379507	1.91271	1.51145	0.480916	0.435115	1.57252	1.3849	0.441989	0.662983	1.51013	1.63636
Hypnodendron_3587	1.58839	0.445205	0.411609	1.55479	1.01869	0.981308	0.364486	1.63551	1.42268	0.630631	0.35567	1.45946	0.856041	0.524422	1	1.61954	1.62887	0.311828	0.371134	1.68817	1.12303	0.769716	0.416404	1.69085	1.57732	0.618557	0.35567	1.6701	0.816	0.258	0.324	0.954	1.5	0.393162	0.5	1.60684	1.10816	0.59962	0.371917	1.9203	1.52015	0.476008	0.429942	1.5739	1.37753	0.449355	0.67035	1.50276	1.63636
Echinodium_hispidum	1.5958	0.426117	0.404199	1.57388	1.03738	0.990654	0.345794	1.62617	1.4036	0.638681	0.37018	1.45727	0.852713	0.534884	1	1.6124	1.63322	0.297872	0.366782	1.70213	1.12102	0.764331	0.407643	1.70701	1.57326	0.632391	0.323907	1.69666	0.801187	0.237389	0.320475	0.979228	1.5035	0.398305	0.496503	1.60169	1.11153	0.604915	0.378072	1.90548	1.5249	0.475096	0.429119	1.57088	1.3628	0.456722	0.67035	1.51013	1.75
Neckeropsis_lepineana	1.6063	0.439863	0.393701	1.56014	1.03286	0.967136	0.356808	1.64319	1.36788	0.631111	0.357513	1.41333	0.8659	0.563218	1	1.57088	1.6446	0.294737	0.355401	1.70526	1.10611	0.797428	0.424437	1.67203	1.60104	0.590674	0.373057	1.70984	0.826347	0.245509	0.329341	0.994012	1.49129	0.403361	0.508711	1.59664	1.09848	0.621212	0.371212	1.90909	1.50382	0.48855	0.435115	1.57252	1.37982	0.447706	0.675229	1.49725	1.63636
Climacium_americanum	1.59079	0.430976	0.409207	1.56902	0.995349	0.95814	0.372093	1.67442	1.3419	0.648649	0.37018	1.43243	0.851198	0.522068	1	1.62673	1.63574	0.297872	0.364261	1.70213	1.10127	0.734177	0.417722	1.74684	1.60411	0.601542	0.354756	1.72751	0.79646	0.230088	0.336283	0.955752	1.50523	0.404959	0.494774	1.59504	1.09833	0.608534	0.363636	1.9295	1.53903	0.475836	0.423792	1.56134	1.38628	0.476534	0.67148	1.4657	1.92857
Climacium_dendroides	1.58869	0.427119	0.411311	1.57288	0.997669	0.960373	0.37296	1.669	1.35038	0.651584	0.368286	1.43891	0.851198	0.518285	1	1.63052	1.63574	0.296296	0.364261	1.7037	1.09779	0.731861	0.416404	1.75394	1.59591	0.598465	0.352941	1.73402	0.80236	0.241888	0.324484	0.949853	1.5035	0.404959	0.496503	1.59504	1.09833	0.608534	0.363636	1.9295	1.52985	0.477612	0.425373	1.56716	1.38628	0.469314	0.67148	1.47292	1.92857
Trachypodopsis_serrulata	1.58854	0.434483	0.411458	1.56552	1.04918	0.946136	0.36534	1.63934	1.39084	0.650602	0.371968	1.45482	0.870844	0.51023	1	1.61893	1.64211	0.304348	0.357895	1.69565	1.12418	0.732026	0.418301	1.72549	1.58491	0.614555	0.355795	1.68194	0.781563	0.240481	0.324649	0.973948	1.50365	0.40678	0.49635	1.59322	1.11324	0.629559	0.353167	1.90403	1.50487	0.491228	0.444444	1.55945	1.35065	0.460111	0.697588	1.49165	1.5
Brachythecium_rivulare	1.58974	0.406897	0.410256	1.5931	1.02347	0.957746	0.347418	1.67136	1.36923	0.624071	0.353846	1.42645	0.854454	0.51192	1	1.63363	1.65278	0.296296	0.347222	1.7037	1.10256	0.705128	0.397436	1.79487	1.64615	0.6	0.338462	1.69231	0.786207	0.236453	0.336946	0.957635	1.51389	0.396694	0.486111	1.60331	1.09833	0.608534	0.363636	1.9295	1.52345	0.4803	0.427767	1.56848	1.39383	0.45735	0.660617	1.4882	1.84615
Plagiothecium_laetum	1.59585	0.430034	0.404145	1.56997	1.02564	0.969697	0.354312	1.65035	1.36573	0.622556	0.368286	1.44361	0.863753	0.505141	1	1.63111	1.64706	0.291892	0.352941	1.70811	1.09325	0.758842	0.424437	1.72347	1.58056	0.58312	0.383632	1.71867	0.80198	0.243564	0.326733	0.968317	1.5053	0.4	0.4947	1.6	1.09091	0.636364	0.363636	1.90909	1.50857	0.487619	0.441905	1.5619	1.375	0.463235	0.683824	1.47794	1.75
Pseudotaxyphyllum_elegans	1.60519	0.431507	0.394805	1.56849	1.03497	0.951049	0.344988	1.669	1.35433	0.659542	0.377953	1.45649	0.866496	0.49294	1	1.64056	1.64583	0.28877	0.354167	1.71123	1.11688	0.701299	0.415584	1.76623	1.6063	0.598425	0.362205	1.70079	0.80826	0.253687	0.318584	0.979351	1.50877	0.4	0.491228	1.6	1.08333	0.621212	0.371212	1.92424	1.50669	0.489484	0.443595	1.56023	1.38716	0.455046	0.66789	1.48991	1.5
Myurella_julacea	1.58568	0.427119	0.414322	1.57288	1.00232	0.983759	0.352668	1.66125	1.35385	0.654709	0.369231	1.40807	0.853904	0.498741	1	1.64736	1.63448	0.28877	0.365517	1.71123	1.11182	0.779553	0.396166	1.71246	1.61538	0.584615	0.369231	1.70769	0.81336	0.24165	0.335953	0.954813	1.52982	0.396694	0.470175	1.60331	1.0963	0.637037	0.355556	1.91111	1.52239	0.477612	0.440299	1.5597	1.38156	0.455696	0.672694	1.49005	2.07692
Yunnanobryum_rhyacophilum	1.58763	0.426117	0.412371	1.57388	1.04225	0.938967	0.347418	1.67136	1.38095	0.647416	0.365079	1.46809	0.856041	0.497429	1	1.64653	1.64014	0.301075	0.359862	1.69892	1.0897	0.770764	0.41196	1.72757	1.60317	0.603175	0.349206	1.69841	0.805093	0.22331	0.352595	0.987267	1.49645	0.39485	0.503546	1.60515	1.1145	0.648855	0.366412	1.87023	1.51724	0.482759	0.436782	1.56322	1.38208	0.446069	0.672761	1.49909	1.61538
Leptotheca_gaudichaudii	1.58163	0.414966	0.418367	1.58503	1.07042	0.910798	0.309859	1.70892	1.41081	0.679245	0.356757	1.50943	0.874198	0.412067	1	1.71374	1.65188	0.26738	0.348123	1.73262	1.12787	0.655738	0.419672	1.79672	1.63784	0.583784	0.275676	1.73514	0.713043	0.22029	0.278261	1.03188	1.51625	0.412017	0.483755	1.58798	1.11488	0.617702	0.338983	1.92844	1.52783	0.483685	0.422265	1.56622	1.3628	0.449355	0.67035	1.5175	1.75
Hymenodon_pilifer	1.56923	0.430034	0.430769	1.56997	1.07109	0.909953	0.293839	1.72512	1.408	0.67907	0.352	1.46977	0.871959	0.4379	1	1.69014	1.61806	0.27957	0.381944	1.72043	1.13158	0.644737	0.434211	1.78947	1.632	0.592	0.272	1.744	0.774194	0.205279	0.31085	1.02053	1.50538	0.406926	0.494624	1.59307	1.1257	0.622889	0.35272	1.89869	1.53257	0.482759	0.429119	1.55556	1.37017	0.427256	0.662983	1.53959	1.75
Orthodontium_lineare	1.58673	0.430034	0.413265	1.56997	1.04471	0.922353	0.348235	1.68471	1.3871	0.691958	0.370968	1.42944	0.864796	0.47449	1	1.66071	1.61356	0.265957	0.386441	1.73404	1.20376	0.652038	0.401254	1.74295	1.58065	0.580645	0.33871	1.74194	0.800797	0.233068	0.298805	1.01594	1.5036	0.40678	0.496403	1.59322	1.1182	0.660413	0.337711	1.88368	1.53612	0.479087	0.425856	1.55894	1.39741	0.473198	0.658041	1.47135	1.8
Bartramia_patens	1.60294	0.4	0.397059	1.6	1.08747	0.78487	0.293144	1.83452	1.34795	0.653731	0.361644	1.4597	0.874074	0.355556	1	1.77037	1.67347	0.303665	0.326531	1.69634	1.18033	0.616393	0.406557	1.79672	1.70959	0.558904	0.279452	1.74247	0.646602	0.128155	0.250485	1.04272	1.54839	0.408511	0.451613	1.59149	1.15048	0.540952	0.297143	2.01143	1.55932	0.45951	0.384181	1.59699	1.42857	0.364286	0.614286	1.59286	2.14286
Philonotis_3230	1.60914	0.413559	0.390863	1.58644	1.10638	0.794326	0.3026	1.79669	1.38592	0.667697	0.371831	1.48377	0.875472	0.34717	1	1.77736	1.67785	0.287234	0.322148	1.71277	1.18272	0.584718	0.372093	1.86047	1.67324	0.608451	0.23662	1.72394	0.630648	0.13556	0.277014	1.04322	1.53237	0.387931	0.467626	1.61207	1.1	0.576923	0.315385	2.00769	1.52783	0.46833	0.429942	1.5739	1.42647	0.382353	0.661765	1.52941	2
Bartramia_pomiformis	1.5774	0.435644	0.422604	1.56436	1.07907	0.846512	0.297674	1.77674	1.36438	0.662577	0.394521	1.47239	0.878598	0.356696	1	1.76471	1.65449	0.278075	0.345515	1.72193	1.12987	0.649351	0.402597	1.81818	1.69315	0.591781	0.213699	1.74247	0.669875	0.138595	0.259865	1.02791	1.53791	0.361345	0.462094	1.63866	1.11317	0.593692	0.319109	1.97403	1.56391	0.458647	0.390977	1.58647	1.39162	0.415301	0.655738	1.53734	2.14286
Bartramia_2747	1.57895	0.42953	0.421053	1.57047	1.09434	0.820755	0.301887	1.78302	1.35593	0.675	0.389831	1.48125	0.888183	0.358323	1	1.75349	1.65772	0.27027	0.342282	1.72973	1.14098	0.642623	0.406557	1.80984	1.67797	0.610169	0.20339	1.76271	0.666018	0.140214	0.262902	1.02824	1.53285	0.373913	0.467153	1.62609	1.11575	0.607211	0.318786	1.95825	1.54615	0.453846	0.407692	1.59231	1.37778	0.422222	0.666667	1.53333	1.84615
Rhacocarpus_purpurascens	1.57545	0.424242	0.424552	1.57576	1.07042	0.85446	0.319249	1.75587	1.33516	0.682243	0.412088	1.47664	0.867516	0.401274	1	1.73121	1.6587	0.287234	0.341297	1.71277	1.16	0.626667	0.4	1.81333	1.64835	0.60989	0.263736	1.73077	0.695652	0.173913	0.266667	1.04928	1.53623	0.419214	0.463768	1.58079	1.1374	0.59542	0.320611	1.94656	1.52964	0.474187	0.405354	1.59082	1.39416	0.423358	0.671533	1.51095	2
Hedwigia_ciliata	1.57683	0.416107	0.423174	1.58389	1.07728	0.852459	0.318501	1.75176	1.32787	0.678019	0.409836	1.46749	0.876276	0.401786	1	1.72194	1.64948	0.268817	0.350515	1.73118	1.15961	0.651466	0.390879	1.79805	1.65574	0.590164	0.278689	1.7377	0.705882	0.202507	0.266152	1.03568	1.52347	0.412017	0.476534	1.58798	1.11364	0.606061	0.310606	1.9697	1.54913	0.485549	0.385356	1.57996	1.39671	0.453382	0.665448	1.48446	1.90909
Braunia_secunda	1.58586	0.428094	0.414141	1.57191	1.07226	0.839161	0.32634	1.76224	1.33151	0.703704	0.410959	1.46296	0.870844	0.395141	1	1.73402	1.65753	0.297872	0.342466	1.70213	1.13531	0.646865	0.409241	1.80858	1.64384	0.608219	0.263014	1.74247	0.696325	0.179884	0.266925	1.05609	1.53237	0.408696	0.467626	1.5913	1.13093	0.59203	0.311195	1.96584	1.53435	0.465649	0.40458	1.59542	1.39891	0.429872	0.663024	1.5082	2
Hedwigidium_integrifolium	1.58376	0.428094	0.416244	1.57191	1.07042	0.84507	0.328638	1.75587	1.32231	0.700461	0.413223	1.46544	0.870844	0.387468	1	1.74169	1.65753	0.296296	0.342466	1.7037	1.13907	0.649007	0.410596	1.80132	1.65289	0.61157	0.264463	1.73554	0.692532	0.186227	0.267701	1.04753	1.53623	0.419214	0.463768	1.58079	1.13308	0.593156	0.311787	1.96198	1.53435	0.458015	0.412214	1.59542	1.39891	0.429872	0.663024	1.5082	2
Timmia_megapolitana	1.59686	0.439024	0.403141	1.56098	1.07619	0.92381	0.32381	1.67619	1.33146	0.664615	0.438202	1.42154	0.86934	0.438551	1	1.69211	1.61938	0.311828	0.380623	1.68817	1.24138	0.677116	0.413793	1.66771	1.56742	0.623596	0.38764	1.65169	0.746988	0.198795	0.307229	1.06024	1.5188	0.41048	0.481203	1.58952	1.10606	0.613636	0.340909	1.93939	1.54789	0.45977	0.421456	1.57088	1.36567	0.455224	0.656716	1.52239	1.8
Timmia_austriaca	1.6	0.448276	0.4	1.55172	1.06103	0.920188	0.338028	1.68075	1.33155	0.67075	0.417112	1.44257	0.87468	0.421995	1	1.70332	1.64746	0.296296	0.352542	1.7037	1.21472	0.687117	0.404908	1.69325	1.57219	0.625668	0.352941	1.70053	0.735793	0.209372	0.311067	1.01097	1.4964	0.405063	0.503597	1.59494	1.10189	0.618868	0.354717	1.92453	1.53905	0.464762	0.411429	1.58476	1.3578	0.455046	0.66055	1.52661	1.8
Timmia_norvegica	1.60519	0.446735	0.394805	1.55326	1.06542	0.934579	0.327103	1.6729	1.36438	0.642202	0.443836	1.46789	0.878517	0.418159	1	1.70332	1.62963	0.284211	0.37037	1.71579	1.1838	0.722741	0.436137	1.65732	1.59452	0.641096	0.29589	1.66027	0.793241	0.196819	0.286282	1.02584	1.51079	0.398305	0.489209	1.60169	1.10189	0.633962	0.34717	1.91698	1.55725	0.465649	0.40458	1.57252	1.36746	0.453382	0.650823	1.52834	1.84615
Alophozia_azorica	1.54211	0.468966	0.457895	1.53103	1.06792	0.861827	0.346604	1.72365	1.37368	0.6	0.410526	1.5	0.847909	0.425856	1	1.72624	1.63763	0.291892	0.362369	1.70811	1.22977	0.660194	0.33657	1.77346	1.56316	0.631579	0.363158	1.65789	0.719764	0.241888	0.336283	0.979351	1.47183	0.384279	0.528169	1.61572	1.07576	0.719697	0.340909	1.86364	1.58317	0.481836	0.351816	1.58317	1.40402	0.460695	0.723949	1.41133	1.92857
Dawsonia_polytrichoides	1.55673	0.446735	0.443272	1.55326	1.08235	0.8	0.32	1.79765	1.42623	0.548031	0.360656	1.53071	0.865823	0.417722	1	1.71646	1.68276	0.31016	0.317241	1.68984	1.2	0.586667	0.32	1.89333	1.63934	0.655738	0.245902	1.67213	0.693438	0.217434	0.340842	0.981391	1.46897	0.413793	0.531034	1.58621	1.11153	0.597353	0.332703	1.95841	1.53077	0.446154	0.4	1.62308	1.37037	0.466667	0.733333	1.42963	1.92857
Atrichum_fruiting	1.54255	0.452962	0.457447	1.54704	1.06792	0.833724	0.327869	1.77049	1.44	0.574961	0.368	1.50232	0.869123	0.400254	1	1.73062	1.6609	0.28877	0.3391	1.71123	1.13725	0.588235	0.339869	1.93464	1.552	0.64	0.272	1.728	0.681818	0.20751	0.337945	1.01383	1.47368	0.393162	0.526316	1.60684	1.09924	0.625954	0.335878	1.93893	1.57088	0.413793	0.398467	1.61686	1.36765	0.404412	0.757353	1.47059	1.75
Atrichum_angustatum	1.54856	0.459459	0.451444	1.54054	1.06236	0.849885	0.332564	1.7552	1.47287	0.575342	0.372093	1.47945	0.8625	0.40125	1	1.73625	1.66323	0.285714	0.33677	1.71429	1.12621	0.582524	0.349515	1.94175	1.56589	0.604651	0.27907	1.70543	0.681018	0.205479	0.334638	1.00978	1.48276	0.381743	0.517241	1.61826	1.09159	0.613084	0.336449	1.95888	1.58801	0.411985	0.389513	1.61049	1.38156	0.405063	0.745027	1.46835	1.92857
Pogonatum_convolutum	1.52846	0.452962	0.471545	1.54704	1.06353	0.856471	0.338824	1.74118	1.44324	0.581538	0.389189	1.48615	0.872449	0.401786	1	1.72577	1.64828	0.272251	0.351724	1.72775	1.14469	0.630225	0.334405	1.89068	1.57297	0.664865	0.227027	1.7027	0.698225	0.189349	0.35503	1.07101	1.5	0.377682	0.5	1.62232	1.08539	0.622391	0.349146	1.94307	1.54789	0.444444	0.421456	1.58621	1.37017	0.405157	0.751381	1.4733	1.84615
Dendroligotrichum_dendroides	1.53723	0.452962	0.462766	1.54704	1.06604	0.811321	0.330189	1.79245	1.42703	0.606635	0.405405	1.52607	0.864796	0.38648	1	1.74872	1.66897	0.287234	0.331034	1.71277	1.16505	0.621359	0.323625	1.88997	1.58919	0.664865	0.243243	1.67027	0.669931	0.205681	0.329089	1.01665	1.4841	0.396552	0.515901	1.60345	1.08539	0.622391	0.349146	1.94307	1.54493	0.435946	0.428298	1.59082	1.38971	0.404412	0.742647	1.46324	1.75
Polytrichum_commune	1.54331	0.452703	0.456693	1.5473	1.058	0.816705	0.343387	1.7819	1.46457	0.60559	0.409449	1.5	0.8625	0.37875	1	1.75875	1.66897	0.285714	0.331034	1.71429	1.14851	0.607261	0.330033	1.91419	1.6063	0.645669	0.23622	1.6378	0.66474	0.190751	0.32948	1.01156	1.49481	0.376569	0.50519	1.62343	1.09833	0.608534	0.333952	1.95918	1.55805	0.441948	0.411985	1.58801	1.3913	0.398551	0.731884	1.47826	2
Atrichopsis_compressus	1.53439	0.439024	0.465608	1.56098	1.07728	0.852459	0.327869	1.74239	1.41935	0.599049	0.419355	1.54041	0.868622	0.38648	1	1.7449	1.6701	0.27957	0.329897	1.72043	1.18182	0.61039	0.324675	1.88312	1.56452	0.66129	0.225806	1.70968	0.681018	0.193738	0.311155	1.02153	1.49823	0.398305	0.501767	1.60169	1.09924	0.587786	0.328244	1.98473	1.55258	0.428298	0.42065	1.59847	1.37956	0.416058	0.744526	1.45985	1.84615
Marchantia_paleacea	1.53073	0.448819	0.469274	1.55118	1.08223	0.816976	0.445623	1.65517	1.49488	0.690566	0.368601	1.39245	0.897872	0.434043	1	1.66809	1.62232	0.302632	0.377682	1.69737	1.12782	0.842105	0.390977	1.6391	1.4744	0.737201	0.122867	1.80205	0.624585	0.20598	0.318937	1.08306	1.45763	0.411765	0.542373	1.58824	1.07173	0.675105	0.379747	1.87342	1.52101	0.436975	0.478992	1.56303	1.25737	0.526523	0.75442	1.46169	1.15385
Riccia_fluitans	1.5243	0.453237	0.475703	1.54676	1.09785	0.849642	0.448687	1.60382	1.49538	0.704698	0.406154	1.42953	0.918528	0.43364	1	1.64783	1.61868	0.333333	0.381323	1.66667	1.11945	0.832765	0.341297	1.70648	1.55077	0.701538	0.147692	1.69846	0.634791	0.213632	0.329603	1.04985	1.48413	0.412844	0.515873	1.58716	1.0572	0.686391	0.426036	1.83037	1.49807	0.494208	0.478764	1.52896	1.19196	0.497258	0.767824	1.54296	1.07143
Dumortiera_hirsute	1.52128	0.452555	0.478723	1.54745	1.07506	0.83293	0.474576	1.61743	1.47134	0.65641	0.420382	1.44615	0.910428	0.429144	1	1.66043	1.59524	0.317073	0.404762	1.68293	1.12542	0.827119	0.39322	1.65424	1.49045	0.687898	0.191083	1.73885	0.635438	0.213849	0.317719	1.05703	1.47791	0.425926	0.522088	1.57407	1.08946	0.675944	0.405567	1.82903	1.5301	0.481553	0.481553	1.5068	1.2	0.511111	0.792593	1.4963	1.15385
Cryptomitrium_himalayense	1.52533	0.457565	0.474667	1.54244	1.09268	0.839024	0.44878	1.61951	1.49527	0.702886	0.416404	1.42615	0.926471	0.417112	1	1.65642	1.60159	0.335329	0.398406	1.66467	1.09831	0.867797	0.366102	1.6678	1.5142	0.757098	0.170347	1.64669	0.631579	0.22291	0.321981	1.05882	1.496	0.416667	0.504	1.58333	1.09234	0.660118	0.424361	1.82318	1.49903	0.497087	0.473786	1.5301	1.22449	0.541744	0.756957	1.47681	1.15385
Wiesnerella_denudata	1.52066	0.45977	0.479339	1.54023	1.09924	0.804071	0.437659	1.65903	1.51974	0.729875	0.414474	1.38462	0.884562	0.446453	1	1.66898	1.63115	0.329114	0.368852	1.67089	1.16312	0.865248	0.368794	1.60284	1.48026	0.690789	0.157895	1.73684	0.643777	0.212446	0.315451	1.08798	1.46281	0.421053	0.53719	1.57895	1.08793	0.736196	0.376278	1.79959	1.50201	0.473896	0.506024	1.51807	1.19691	0.525097	0.772201	1.50579	1.15385
Asterella_californica	1.52066	0.45977	0.479339	1.54023	1.09645	0.812183	0.436548	1.65482	1.51974	0.729875	0.414474	1.38462	0.881616	0.447075	1	1.67131	1.63115	0.329114	0.368852	1.67089	1.16726	0.854093	0.370107	1.60854	1.48026	0.690789	0.157895	1.73684	0.649518	0.212219	0.315113	1.08682	1.46281	0.421053	0.53719	1.57895	1.08793	0.736196	0.376278	1.79959	1.50201	0.473896	0.497992	1.5261	1.19691	0.525097	0.772201	1.50579	1.15385
Conocephalum_conicum	1.52279	0.472727	0.477212	1.52727	1.10244	0.829268	0.44878	1.61951	1.47634	0.696246	0.435331	1.43345	0.904	0.432	1	1.664	1.60474	0.351515	0.395257	1.64848	1.09831	0.854237	0.39322	1.65424	1.49527	0.719243	0.170347	1.70347	0.628983	0.221994	0.302158	1.03597	1.48	0.411215	0.52	1.58879	1.07874	0.692913	0.417323	1.81102	1.53307	0.451362	0.474708	1.54086	1.22963	0.488889	0.77037	1.51111	1.38462
Riccia_cavernosa	1.51613	0.461538	0.483871	1.53846	1.10244	0.84878	0.439024	1.60976	1.48101	0.713073	0.436709	1.41596	0.902406	0.445187	1	1.65241	1.61417	0.352941	0.385827	1.64706	1.13699	0.849315	0.356164	1.65753	1.51899	0.721519	0.151899	1.68987	0.626407	0.221085	0.313204	1.05015	1.47791	0.413146	0.522088	1.58685	1.06458	0.688845	0.422701	1.82387	1.51456	0.48932	0.458252	1.53786	1.20965	0.512059	0.764378	1.51391	1.25
Asterella_wallichiana	1.51206	0.463235	0.487936	1.53676	1.08557	0.841076	0.440098	1.63325	1.46203	0.713073	0.455696	1.40577	0.899598	0.449799	1	1.6506	1.61111	0.331361	0.388889	1.66864	1.12329	0.849315	0.369863	1.65753	1.5	0.721519	0.151899	1.70886	0.633846	0.221538	0.32	1.07077	1.4741	0.422535	0.525896	1.57746	1.06202	0.697674	0.410853	1.82946	1.53906	0.53125	0.4375	1.49219	1.20149	0.514925	0.783582	1.5	1.15385
Haplomitrium_mnoides	1.43544	0.494208	0.564565	1.50579	0.953191	0.868085	0.808511	1.37021	1.13907	0.509804	0.331126	1.05098	0.900862	0.573276	1	1.52586	1.50833	0.536364	0.491667	1.46364	1.13153	0.936937	0.598198	1.33333	1.23179	0.715232	0.874172	1.70861	0.685714	0.546939	0.391837	1.10204	1.42529	0.430493	0.574713	1.56951	1.02064	0.833021	0.555347	1.59099	1.44853	0.551471	0.5	1.5	1.14607	0.59176	0.868914	1.39326	1.125
Haplomitrium_mnioides	1.43544	0.494208	0.564565	1.50579	0.953191	0.868085	0.808511	1.37021	1.14978	0.509804	0.330396	1.05098	0.897842	0.574101	1	1.52806	1.50833	0.536364	0.491667	1.46364	1.13153	0.936937	0.598198	1.33333	1.22907	0.713656	0.872247	1.70485	0.685714	0.546939	0.391837	1.10204	1.42529	0.430493	0.574713	1.56951	1.02064	0.833021	0.555347	1.59099	1.44853	0.551471	0.5	1.5	1.14607	0.59176	0.868914	1.39326	1.125
Haplomitrium_hookeri	1.50409	0.478261	0.495913	1.52174	0.944	0.84	0.8	1.416	1.12274	0.508961	0.350101	0.982079	0.857729	0.582763	1	1.55951	1.5249	0.465517	0.475096	1.53448	1.13043	0.92029	0.601449	1.34783	1.27968	0.736419	0.881288	1.62978	0.707285	0.484768	0.365563	1.11258	1.39189	0.403292	0.608108	1.59671	1.00719	0.748201	0.553957	1.69065	1.49117	0.537102	0.4947	1.47703	1.19435	0.579505	0.862191	1.36396	1.33333
Treubia_lacunosa	1.52408	0.435115	0.475921	1.56489	1.09091	0.727273	0.436364	1.74545	1.49527	0.670391	0.359621	1.34078	0.922039	0.458771	1	1.61919	1.64143	0.377358	0.358566	1.62264	1.22744	0.808664	0.418773	1.54513	1.64669	0.681388	0.170347	1.64669	0.692825	0.329596	0.349776	1.04933	1.4636	0.435185	0.536398	1.56481	1.00609	0.713996	0.462475	1.81744	1.53846	0.477733	0.42915	1.55466	1.29502	0.551724	0.781609	1.37165	1.8
Pleurozia_purpurea	1.47486	0.472325	0.52514	1.52768	1.00241	0.896386	0.568675	1.53253	1.35043	0.67619	0.42735	1.26667	0.884511	0.48913	1	1.62636	1.58367	0.390533	0.416327	1.60947	1.1519	0.886076	0.493671	1.46835	1.50427	0.769231	0.324786	1.62393	0.712743	0.330454	0.401728	1.03024	1.46825	0.442396	0.531746	1.5576	0.986513	0.755299	0.508671	1.74952	1.41491	0.481836	0.58891	1.51434	1.15456	0.581006	0.79702	1.46741	1.25
Metzgeria_leptoneura	1.48368	0.477941	0.51632	1.52206	0.968825	0.94964	0.604317	1.47722	1.28125	0.618287	0.484375	1.14078	0.889796	0.518367	1	1.59184	1.56017	0.422222	0.439834	1.57778	1.13636	1	0.545455	1.31818	1.4375	0.703125	0.4375	1.65625	0.797688	0.374566	0.457803	1.0474	1.46768	0.435185	0.532319	1.56481	1.05703	0.730038	0.479087	1.73384	1.40458	0.473282	0.580153	1.54198	1.14822	0.577861	0.803002	1.47092	1.09091
Metzgeria_furcata	1.47578	0.478261	0.524217	1.52174	0.96	0.931765	0.630588	1.47765	1.3057	0.626996	0.466321	1.14078	0.884718	0.514745	1	1.60054	1.56275	0.4	0.437247	1.6	1.12181	1.0085	0.543909	1.32578	1.4456	0.715026	0.404145	1.66321	0.78733	0.373303	0.441176	1.05882	1.49442	0.441441	0.505576	1.55856	1.05344	0.717557	0.480916	1.74809	1.42105	0.466165	0.578947	1.53383	1.14498	0.587361	0.795539	1.47212	1
Aneura_pinguis	1.43373	0.474074	0.566265	1.52593	0.909953	0.92891	0.682464	1.47867	1.25062	0.58011	0.401985	1.06906	0.869626	0.528433	1	1.60194	1.57265	0.433333	0.42735	1.56667	1.22549	1	0.529412	1.2451	1.41439	0.699752	0.655087	1.57816	0.710723	0.366584	0.478803	1.12219	1.43284	0.454545	0.567164	1.54545	1.03178	0.73271	0.523364	1.71215	1.38606	0.482109	0.632768	1.49906	1.14717	0.596226	0.792453	1.46415	1.09091
Riccardia_palmata	1.44214	0.468864	0.557864	1.53114	0.966825	0.900474	0.663507	1.46919	1.28021	0.608696	0.401028	1.11304	0.873103	0.517241	1	1.60966	1.54894	0.431818	0.451064	1.56818	1.21978	0.989011	0.472527	1.31868	1.48072	0.74036	0.524422	1.57326	0.792982	0.357895	0.470175	1.07368	1.42748	0.454545	0.572519	1.54545	1.01695	0.730697	0.542373	1.70998	1.39394	0.5	0.598485	1.50758	1.17736	0.558491	0.754717	1.50943	1.38462
Ptilidium_ciliare	1.50943	0.463235	0.490566	1.53676	1.01663	0.902613	0.541568	1.53919	1.38592	0.659341	0.405634	1.26217	0.88518	0.484646	1	1.63017	1.58268	0.367816	0.417323	1.63218	1.1519	0.848101	0.43038	1.56962	1.43662	0.743662	0.321127	1.70704	0.753165	0.316456	0.398734	1.03165	1.4749	0.430493	0.525097	1.56951	1.04615	0.707692	0.476923	1.76923	1.44906	0.467925	0.566038	1.51698	1.2081	0.574586	0.758748	1.45856	0.923077
Porella_platyphylla	1.47684	0.461538	0.523161	1.53846	1.01663	0.874109	0.541568	1.5677	1.41972	0.682464	0.405634	1.26066	0.885638	0.478723	1	1.63564	1.57647	0.365714	0.423529	1.63429	1.16088	0.870662	0.416404	1.55205	1.45352	0.726761	0.304225	1.69014	0.729387	0.32981	0.386892	1.02748	1.49035	0.428571	0.509653	1.57143	1.04651	0.713178	0.472868	1.76744	1.45936	0.483932	0.536862	1.51985	1.21324	0.558824	0.75	1.47794	0.923077
Ptilidium_pulcherrimum	1.50562	0.462687	0.494382	1.53731	1.02941	0.921569	0.519608	1.52941	1.37931	0.647619	0.413793	1.27619	0.886179	0.487805	1	1.62602	1.58233	0.380952	0.417671	1.61905	1.16294	0.85623	0.434505	1.54633	1.43103	0.741379	0.327586	1.7069	0.745981	0.327974	0.392283	1.01608	1.46032	0.429224	0.539683	1.57078	1.04415	0.721689	0.476008	1.75816	1.44	0.48	0.56381	1.51619	1.19403	0.58209	0.768657	1.45522	1
Radula_japonica	1.48619	0.42963	0.513812	1.57037	1.04902	0.784314	0.539216	1.62745	1.45075	0.70936	0.39403	1.34975	0.886364	0.493316	1	1.62032	1.58704	0.404762	0.412955	1.59524	1.15436	0.845638	0.42953	1.57047	1.43284	0.734328	0.340299	1.64776	0.742268	0.296907	0.358763	1.05155	1.45882	0.431193	0.541176	1.56881	1.03906	0.742188	0.445312	1.77344	1.42308	0.469231	0.584615	1.52308	1.22556	0.518797	0.759398	1.49624	1.09091
Porella_plumosa	1.47753	0.462687	0.522472	1.53731	1.01463	0.868293	0.536585	1.58049	1.39655	0.66561	0.396552	1.27417	0.887838	0.482432	1	1.62973	1.57258	0.374269	0.427419	1.62573	1.12102	0.89172	0.458599	1.52866	1.44828	0.724138	0.344828	1.68966	0.731551	0.33369	0.391444	1.02674	1.46094	0.429224	0.539062	1.57078	1.05019	0.725869	0.471042	1.7529	1.44338	0.491363	0.545106	1.52015	1.20446	0.565056	0.758364	1.47212	1
Ptychanthus_striatus	1.48603	0.447761	0.513966	1.55224	1.02689	0.831296	0.537897	1.60391	1.43284	0.677578	0.39403	1.3257	0.894309	0.479675	1	1.62602	1.56627	0.385965	0.433735	1.61404	1.12418	0.915033	0.470588	1.4902	1.39701	0.80597	0.322388	1.64776	0.753138	0.351464	0.414226	0.991632	1.45736	0.416667	0.542636	1.58333	1.04449	0.719536	0.487427	1.74855	1.42966	0.524715	0.577947	1.46768	1.2	0.607407	0.748148	1.44444	1
Frullania_orientalis	1.49861	0.470149	0.501393	1.52985	1.04136	0.905109	0.53528	1.51825	1.45075	0.695364	0.39403	1.32119	0.866485	0.502725	1	1.63079	1.568	0.369048	0.432	1.63095	1.18421	0.907895	0.368421	1.53947	1.45075	0.716418	0.322388	1.66567	0.773389	0.361746	0.411642	0.985447	1.47451	0.414747	0.52549	1.58525	1.00389	0.700389	0.498054	1.79767	1.42476	0.533333	0.571429	1.47048	1.21707	0.556586	0.764378	1.46197	1
Nowellia_curvifolia	1.48235	0.458015	0.517647	1.54198	0.923077	1.05211	0.595533	1.42928	1.3795	0.659016	0.481994	1.23934	0.918033	0.557377	1	1.52459	1.58367	0.454545	0.416327	1.54545	1.06024	1.03614	0.518072	1.38554	1.34626	0.747922	0.465374	1.57895	0.811341	0.386041	0.386041	0.948746	1.40945	0.458716	0.590551	1.54128	1.03704	0.732943	0.538012	1.69201	1.38462	0.461538	0.607692	1.54615	1.15488	0.58891	0.780115	1.4761	0.818182
Odontoschisma_sp	1.46356	0.456274	0.536443	1.54373	0.985075	1.06468	0.537313	1.41294	1.25806	0.642857	0.467742	1.23701	0.895095	0.572207	1	1.5327	1.57143	0.409357	0.428571	1.59064	1.08333	1.05952	0.535714	1.32143	1.32258	0.741935	0.645161	1.56452	0.801752	0.433735	0.420591	0.952903	1.40711	0.444444	0.592885	1.55556	1.00196	0.74364	0.540117	1.71429	1.40952	0.472381	0.579048	1.53905	1.15267	0.610687	0.793893	1.44275	1
Plicanthus_birmensis	1.50568	0.448669	0.494318	1.55133	0.975124	0.915423	0.557214	1.55224	1.39942	0.667758	0.419825	1.26678	0.897119	0.522634	1	1.58025	1.55466	0.419162	0.445344	1.58084	1.14286	0.914286	0.495238	1.44762	1.4344	0.734694	0.349854	1.66181	0.804255	0.357447	0.402128	1.01489	1.42742	0.444444	0.572581	1.55556	1.04554	0.768317	0.467327	1.71881	1.37667	0.50478	0.596558	1.52199	1.15152	0.606061	0.780303	1.46212	1.09091
Douinia_plicata	1.47339	0.441948	0.526611	1.55805	0.944039	0.953771	0.593674	1.50852	1.40171	0.665579	0.410256	1.27243	0.892328	0.492598	1	1.61507	1.55738	0.4	0.442623	1.6	1.17073	0.890244	0.463415	1.47561	1.35043	0.786325	0.358974	1.69231	0.776471	0.346524	0.397861	1.03957	1.45669	0.439462	0.543307	1.56054	1.03529	0.705882	0.470588	1.78824	1.39887	0.499055	0.612476	1.4896	1.17164	0.61194	0.738806	1.47761	1.15385
Diplophyllum_taxifolium	1.48876	0.441948	0.511236	1.55805	0.944039	0.953771	0.593674	1.50852	1.35817	0.656863	0.412607	1.26471	0.893531	0.505391	1	1.60108	1.55556	0.404624	0.444444	1.59538	1.1735	0.908517	0.466877	1.4511	1.40974	0.790831	0.361032	1.66762	0.813559	0.375	0.413136	1.01059	1.47082	0.428571	0.529183	1.57143	1.02947	0.715128	0.48723	1.76817	1.40152	0.5	0.606061	1.49242	1.16296	0.62963	0.740741	1.46667	0.923077
Trilophozia_quinquedentata	1.49589	0.452555	0.50411	1.54745	0.980952	0.942857	0.561905	1.51429	1.38857	0.673077	0.394286	1.26923	0.890374	0.505348	1	1.60428	1.53968	0.402299	0.460317	1.5977	1.15692	0.923077	0.467692	1.45231	1.42286	0.771429	0.342857	1.68	0.823037	0.358115	0.402094	1.03037	1.45385	0.430493	0.546154	1.56951	1.02326	0.705426	0.488372	1.78295	1.40481	0.495379	0.606285	1.49353	1.16821	0.628466	0.724584	1.47874	1.07143
Scapania_ornithopodioides	1.48442	0.451852	0.515581	1.54815	0.973236	0.934307	0.564477	1.52798	1.36364	0.669903	0.409091	1.28155	0.893878	0.493878	1	1.61224	1.55285	0.418605	0.447154	1.5814	1.20958	0.91018	0.491018	1.38922	1.36364	0.732955	0.443182	1.6875	0.770878	0.379015	0.379015	1.02141	1.44664	0.456621	0.55336	1.54338	1.03475	0.733591	0.478764	1.7529	1.37618	0.514178	0.604915	1.50473	1.1791	0.604478	0.723881	1.49254	0.923077
Scapania_ampliata	1.48718	0.444444	0.512821	1.55556	0.97561	0.936585	0.556098	1.53171	1.36047	0.686275	0.418605	1.28431	0.893099	0.487145	1	1.61976	1.54839	0.421053	0.451613	1.57895	1.19122	0.890282	0.476489	1.44201	1.41279	0.75	0.383721	1.67442	0.780693	0.377754	0.396642	1.01364	1.45455	0.447489	0.545455	1.55251	1.04046	0.732177	0.477842	1.74952	1.37358	0.520755	0.603774	1.50189	1.17293	0.609023	0.736842	1.4812	1.15385
Scapania_curta	1.49153	0.464945	0.508475	1.53506	0.968215	0.919315	0.577017	1.53545	1.33526	0.674267	0.433526	1.28013	0.892663	0.497283	1	1.61005	1.53909	0.404762	0.460905	1.59524	1.18612	0.883281	0.504732	1.42587	1.43931	0.728324	0.450867	1.61272	0.795789	0.397895	0.410526	1.00421	1.44314	0.436364	0.556863	1.56364	1.02308	0.723077	0.492308	1.76154	1.37879	0.515152	0.598485	1.50758	1.16854	0.621723	0.734082	1.47566	0.923077
Scapania_	1.5016	0.44843	0.498403	1.55157	0.944606	0.96793	0.58309	1.50437	1.3007	0.652427	0.440559	1.25825	0.868421	0.508224	1	1.62336	1.51174	0.4	0.488263	1.6	1.08017	0.962025	0.506329	1.45148	1.40559	0.776224	0.377622	1.6993	0.763496	0.393316	0.431877	0.956298	1.41176	0.44086	0.588235	1.55914	1.03883	0.718447	0.495146	1.74757	1.46699	0.498778	0.606357	1.42787	1.07273	0.654545	0.772727	1.5	1.2
Herbertus_ramosus	1.48387	0.443609	0.516129	1.55639	1.01728	0.869136	0.533333	1.58025	1.46471	0.651085	0.441176	1.30217	0.869626	0.524272	1	1.6061	1.55172	0.369048	0.448276	1.63095	1.14286	0.930233	0.425249	1.50166	1.41176	0.758824	0.317647	1.60588	0.778723	0.325532	0.389362	1.02128	1.48571	0.437209	0.514286	1.56279	1.04208	0.745491	0.46493	1.74749	1.43411	0.48062	0.596899	1.48837	1.19312	0.573614	0.764818	1.46845	1
Heteroscyphus_zollingeri	1.50289	0.424242	0.49711	1.57576	0.995169	0.927536	0.560386	1.51691	1.39888	0.621329	0.38764	1.20556	0.870572	0.527248	1	1.60218	1.56557	0.404624	0.434426	1.59538	1.11243	0.970414	0.52071	1.39645	1.39888	0.775281	0.421348	1.61798	0.747475	0.417508	0.383838	0.956229	1.4749	0.459459	0.525097	1.54054	1.02703	0.772201	0.478764	1.72201	1.41353	0.496241	0.578947	1.51128	1.19703	0.60223	0.788104	1.41264	1.15385
Plagiochila_asplenioides	1.51136	0.425373	0.488636	1.57463	1.02689	0.968215	0.508557	1.49633	1.28571	0.61875	0.428571	1.22812	0.870041	0.525308	1	1.60465	1.54918	0.409357	0.45082	1.59064	1.16571	0.96	0.491429	1.38286	1.4011	0.791209	0.445055	1.64835	0.725424	0.372881	0.386441	1.00339	1.46825	0.454545	0.531746	1.54545	1.02703	0.772201	0.471042	1.72973	1.41839	0.517824	0.562852	1.50094	1.18352	0.561798	0.808989	1.44569	1
Trichocolea_tomentella	1.47851	0.451852	0.52149	1.54815	1.01695	0.891041	0.571429	1.52058	1.42857	0.601796	0.420168	1.20359	0.882114	0.504065	1	1.61382	1.56452	0.414201	0.435484	1.5858	1.19774	0.949153	0.463277	1.38983	1.36134	0.756303	0.420168	1.61345	0.756014	0.350515	0.405498	1.00344	1.46875	0.440367	0.53125	1.55963	1.02879	0.760077	0.483685	1.72745	1.41935	0.500949	0.57685	1.50285	1.15789	0.609023	0.81203	1.42105	0.923077
Lepidozia_sp	1.47126	0.456929	0.528736	1.54307	0.985366	0.995122	0.565854	1.45366	1.28108	0.642857	0.47027	1.1646	0.875519	0.547718	1	1.57676	1.52459	0.366864	0.47541	1.63314	1.16384	0.926554	0.621469	1.28814	1.32973	0.778378	0.6	1.54054	0.761905	0.44898	0.394558	0.993197	1.44061	0.434389	0.559387	1.56561	1.00971	0.8	0.497087	1.6932	1.3936	0.519774	0.564972	1.52166	1.1711	0.60076	0.78327	1.44487	0.923077
Lepidozia_fauriana	1.47962	0.430279	0.520376	1.56972	1.03125	0.947917	0.5625	1.45833	1.30205	0.59396	0.457478	1.18792	0.895197	0.532751	1	1.57205	1.54717	0.353659	0.45283	1.64634	1.09538	0.96	0.590769	1.35385	1.37243	0.739003	0.668622	1.46041	0.766864	0.454438	0.404734	0.95858	1.41964	0.424242	0.580357	1.57576	1.03478	0.826087	0.46087	1.67826	1.35802	0.55144	0.592593	1.49794	1.15811	0.632444	0.73922	1.47023	0.9
Bazzania_sp	1.46132	0.462687	0.538682	1.53731	0.985507	0.956522	0.570048	1.48792	1.28804	0.639498	0.456522	1.23197	0.87924	0.537313	1	1.58345	1.53469	0.374269	0.465306	1.62573	1.17847	0.963173	0.543909	1.31445	1.36957	0.766304	0.570652	1.54891	0.762431	0.40442	0.358011	0.994475	1.45098	0.425339	0.54902	1.57466	0.998081	0.783109	0.491363	1.72745	1.4162	0.504708	0.557439	1.52166	1.16636	0.590654	0.8	1.44299	1
Bazzania_	1.46988	0.462185	0.53012	1.53782	0.951351	0.951351	0.583784	1.51351	1.2659	0.651246	0.450867	1.17438	0.844479	0.55521	1	1.60031	1.50215	0.37037	0.497854	1.62963	1.2	0.951724	0.524138	1.32414	1.40462	0.780347	0.572254	1.52601	0.770574	0.411471	0.381546	0.935162	1.46939	0.456311	0.530612	1.54369	0.966443	0.796421	0.510067	1.72707	1.48984	0.514673	0.514673	1.48081	1.10968	0.610753	0.843011	1.43656	1.25
Metacalypogeia_alternifolia	1.4755	0.459259	0.524496	1.54074	1.04808	0.913462	0.519231	1.51923	1.42857	0.608295	0.420168	1.23502	0.873984	0.560976	1	1.56504	1.52419	0.385965	0.475806	1.61404	1.09827	0.99422	0.578035	1.32948	1.32773	0.722689	0.420168	1.68067	0.758242	0.402198	0.395604	0.956044	1.47082	0.420091	0.529183	1.57991	1.00386	0.826255	0.478764	1.69112	1.39394	0.492424	0.583333	1.5303	1.15985	0.565056	0.810409	1.46468	1
Solenostoma_truncatum	1.50145	0.44697	0.498551	1.55303	0.997531	0.869136	0.562963	1.57037	1.46591	0.65	0.426136	1.32	0.9	0.522973	1	1.57703	1.56379	0.35503	0.436214	1.64497	1.07895	1.09211	0.460526	1.36842	1.39773	0.681818	0.426136	1.60227	0.694006	0.359621	0.44795	0.952681	1.456	0.423963	0.544	1.57604	1.01562	0.757812	0.476563	1.75	1.40727	0.474187	0.627151	1.4914	1.18406	0.55408	0.804554	1.45731	1.36364
Solenostoma_sphaerocarpum	1.50273	0.448529	0.497268	1.55147	1.00713	0.874109	0.570071	1.54869	1.4188	0.647149	0.42735	1.24807	0.880478	0.52988	1	1.58964	1.54762	0.342857	0.452381	1.65714	1.08308	1.00923	0.504615	1.40308	1.4188	0.700855	0.410256	1.62393	0.732484	0.369427	0.43949	1.01911	1.46718	0.426667	0.532819	1.57333	1.02128	0.727273	0.471954	1.7795	1.42056	0.471028	0.613084	1.49533	1.19039	0.569316	0.77634	1.46396	1
Calypogeia_arguta	1.5014	0.454212	0.498599	1.54579	1	0.933333	0.542857	1.52381	1.296	0.658188	0.496	1.23052	0.896414	0.501992	1	1.60159	1.5336	0.361582	0.466403	1.63842	1.24791	0.969359	0.512535	1.27019	1.312	0.8	0.512	1.584	0.659412	0.398259	0.45049	0.966268	1.44697	0.421525	0.55303	1.57848	0.996169	0.758621	0.498084	1.74713	1.42272	0.484171	0.566108	1.527	1.18165	0.587156	0.770642	1.46055	0.75
Calypogeia_integristipula	1.50838	0.452555	0.49162	1.54745	1.00713	0.902613	0.541568	1.54869	1.38082	0.655063	0.476712	1.24367	0.89243	0.517928	1	1.58964	1.50988	0.363636	0.490119	1.63636	1.20821	0.950147	0.445748	1.39589	1.33151	0.756164	0.378082	1.67671	0.713826	0.366559	0.469453	0.983923	1.46212	0.428571	0.537879	1.57143	0.998066	0.742747	0.502901	1.75629	1.40824	0.47191	0.59176	1.52809	1.16176	0.558824	0.801471	1.47794	1.15385
Calypogeia_fissa	1.50838	0.452555	0.49162	1.54745	0.995261	0.900474	0.549763	1.5545	1.38082	0.651969	0.476712	1.2378	0.893617	0.518617	1	1.58777	1.50794	0.363636	0.492063	1.63636	1.20821	0.938416	0.457478	1.39589	1.34795	0.756164	0.361644	1.67671	0.703226	0.367742	0.470968	0.987097	1.46212	0.430493	0.537879	1.56951	1	0.744186	0.496124	1.75969	1.40824	0.47191	0.59176	1.52809	1.16176	0.558824	0.801471	1.47794	1.15385
Calypogeia_suecica	1.51124	0.458182	0.488764	1.54182	0.997625	0.893112	0.551069	1.55819	1.38587	0.652997	0.48913	1.23975	0.896414	0.525896	1	1.57769	1.50794	0.363636	0.492063	1.63636	1.19648	0.950147	0.457478	1.39589	1.32065	0.75	0.391304	1.66304	0.713826	0.37299	0.456592	0.983923	1.4566	0.423423	0.543396	1.57658	0.994175	0.745631	0.504854	1.75534	1.40561	0.471028	0.590654	1.53271	1.16912	0.551471	0.801471	1.47794	1.15385
Gymnomitrion_concinnatum	1.49727	0.462094	0.502732	1.53791	1.02128	0.841608	0.576832	1.56028	1.36901	0.663415	0.422535	1.29756	0.883289	0.509284	1	1.60743	1.5415	0.358382	0.458498	1.64162	1.125	0.975	0.4625	1.4375	1.38592	0.709859	0.405634	1.70704	0.709205	0.307531	0.464435	1.03556	1.46008	0.41629	0.539924	1.58371	1.03276	0.72447	0.462428	1.78035	1.41573	0.486891	0.599251	1.49813	1.18819	0.568266	0.782288	1.46125	1
Pallavicinia_lyellii	1.46479	0.5	0.535211	1.5	1.01408	0.910798	0.56338	1.51174	1.31507	0.734884	0.427397	1.17209	0.870968	0.504909	1	1.62412	1.62602	0.413408	0.373984	1.58659	1.1922	0.835655	0.557103	1.41504	1.28219	0.789041	0.608219	1.57808	0.822857	0.370286	0.294857	1.02857	1.45238	0.435185	0.547619	1.56481	1.05104	0.710775	0.499055	1.73913	1.34351	0.503817	0.656489	1.49618	1.17603	0.569288	0.726592	1.52809	1.25
Pellia_endiviifolia	1.47119	0.46696	0.528814	1.53304	0.944606	0.909621	0.559767	1.58601	1.28707	0.628378	0.302839	1.17568	0.869029	0.466872	1	1.6641	1.56784	0.364865	0.432161	1.63514	1.21212	0.812121	0.545455	1.4303	1.3817	0.794953	0.529968	1.70347	0.746744	0.286541	0.321274	1.10275	1.43111	0.418848	0.568889	1.58115	1.06838	0.709402	0.452991	1.76923	1.48984	0.442438	0.577878	1.48984	1.23729	0.525424	0.822034	1.41525	1.33333
Makinoa_sp	1.48105	0.5	0.51895	1.5	0.951456	0.902913	0.621359	1.52427	1.29032	0.638681	0.403226	1.1964	0.904441	0.496635	1	1.59892	1.57551	0.404624	0.42449	1.59538	1.2058	0.950725	0.510145	1.33333	1.40323	0.758065	0.532258	1.6129	0.819413	0.3386	0.318284	1.06998	1.47368	0.411215	0.526316	1.58879	1.0325	0.695985	0.497132	1.77438	1.38196	0.483685	0.637236	1.49712	1.13852	0.58444	0.789374	1.48767	0.818182
Fossombronia_cristula	1.45559	0.479401	0.544413	1.5206	1	0.90566	0.584906	1.50943	1.25984	0.630216	0.425197	1.1482	0.881379	0.484138	1	1.63448	1.58197	0.377778	0.418033	1.62222	1.0936	0.857143	0.522167	1.52709	1.27559	0.740157	0.708661	1.59055	0.812576	0.26844	0.319226	1.02297	1.46154	0.418605	0.538462	1.5814	1.04744	0.743833	0.478178	1.73055	1.37931	0.482759	0.628352	1.50958	1.16541	0.526316	0.759398	1.54887	0.6
Fossombronia_foveolata	1.45455	0.472727	0.545455	1.52727	1.00917	0.908257	0.587156	1.49541	1.29231	0.642857	0.415385	1.13143	0.87517	0.480326	1	1.6445	1.58566	0.384615	0.414343	1.61538	1.07506	0.8523	0.513317	1.55932	1.27692	0.723077	0.707692	1.58462	0.802867	0.250896	0.336918	1.03226	1.47727	0.425339	0.522727	1.57466	1.04744	0.728653	0.478178	1.74573	1.39887	0.468809	0.627599	1.50473	1.15985	0.535316	0.758364	1.54647	0.333333
Blasia_pusilla	1.49462	0.465455	0.505376	1.53455	1.08824	0.813725	0.480392	1.61765	1.45741	0.715503	0.435331	1.3799	0.902796	0.439414	1	1.65779	1.60474	0.333333	0.395257	1.66667	1.09722	0.833333	0.388889	1.68056	1.53312	0.73817	0.15142	1.68454	0.643299	0.210309	0.321649	1.05773	1.4741	0.4	0.525896	1.6	1.0677	0.719536	0.410058	1.80271	1.5068	0.473786	0.450485	1.56893	1.22677	0.513011	0.765799	1.49442	1.15385
Lunularia_cruciata	1.5	0.456274	0.5	1.54373	1.08163	0.826531	0.438776	1.65306	1.49508	0.713514	0.413115	1.40541	0.917012	0.427386	1	1.6556	1.62963	0.341772	0.37037	1.65823	1.16312	0.851064	0.368794	1.61702	1.47541	0.727869	0.137705	1.75082	0.632258	0.225806	0.303226	1.05161	1.46502	0.415459	0.534979	1.58454	1.0998	0.700611	0.391039	1.80855	1.51919	0.452525	0.468687	1.5596	1.20537	0.545106	0.760077	1.48944	1.15385
Marchantia_polymorpha	1.50521	0.464286	0.494792	1.53571	1.07363	0.855107	0.446556	1.6247	1.4625	0.705882	0.43125	1.41176	0.904762	0.424603	1	1.67063	1.61977	0.323353	0.380228	1.67665	1.11785	0.835017	0.377104	1.67003	1.575	0.69375	0.15	1.6875	0.637007	0.212336	0.309403	1.05561	1.46825	0.43318	0.531746	1.56682	1.06977	0.658915	0.410853	1.86047	1.5183	0.485549	0.462428	1.53372	1.23985	0.516605	0.752768	1.49077	1.07143
Dumortiera_hirsuta	1.51688	0.449438	0.483117	1.55056	1.04645	0.850856	0.488998	1.61369	1.49521	0.62766	0.421725	1.41489	0.892562	0.429752	1	1.67769	1.57937	0.305732	0.420635	1.69427	1.13235	0.779412	0.382353	1.70588	1.49521	0.690096	0.172524	1.72524	0.651212	0.214963	0.341412	1.0432	1.48178	0.417062	0.518219	1.58294	1.08017	0.658228	0.413502	1.8481	1.55152	0.484848	0.484848	1.47879	1.15728	0.520388	0.792233	1.5301	1.15385
Nitella_hyalina	1.58125	0.491228	0.41875	1.50877	1.11828	0.817204	0.268817	1.7957	1.65049	0.348697	0.213592	1.68337	0.794118	0.5	1	1.70588	1.69748	0.3	0.302521	1.7	1.30798	0.34981	0.258555	2.08365	1.6699	0.466019	0.135922	1.86408	0.610286	0.205714	0.370286	1.20686	1.64659	0.373057	0.353414	1.62694	1.21739	0.447205	0.248447	2.08696	1.62069	0.439655	0.327586	1.61207	1.368	0.384	0.952	1.296	2.75
Chara_vulgaris	1.59857	0.470046	0.401434	1.52995	1.08657	0.764179	0.226866	1.92239	1.58491	0.327511	0.135849	1.68996	0.755208	0.520833	1	1.72396	1.72	0.321678	0.28	1.67832	1.34979	0.296296	0.230453	2.12346	1.7434	0.407547	0.113208	2.01509	0.603727	0.201242	0.387578	1.17764	1.62927	0.360465	0.370732	1.63953	1.1875	0.464286	0.258929	2.08929	1.63934	0.421546	0.28103	1.65808	1.35931	0.415584	0.943723	1.28139	3
Roya_obtusa	1.9084	0.289474	0.0916031	1.71053	1.24862	0.220994	0.165746	2.36464	1.99254	0.235075	0.179104	1.64552	1.02937	0.140187	1	1.83044	1.8087	0.326797	0.191304	1.6732	1.20755	0.271698	0.226415	2.29434	1.5	0.291045	0.0895522	1.94776	0.264108	0.027088	0.0541761	0.954853	1.79447	0.245283	0.205534	1.75472	1.11504	0.247788	0.318584	2.31858	1.82222	0.151111	0.364444	1.66222	1.54525	0.16777	0.370861	1.91611	2.25
Roya_anglica	1.90793	0.30719	0.0920716	1.69281	1.25341	0.239782	0.163488	2.34332	2.01493	0.229508	0.179104	1.6612	1.03394	0.137076	1	1.82898	1.81116	0.33121	0.188841	1.66879	1.26394	0.252788	0.223048	2.26022	1.5	0.291045	0.0895522	1.92537	0.292842	0.0260304	0.0455531	0.950108	1.80237	0.231481	0.197628	1.76852	1.10769	0.237363	0.316484	2.33846	1.82857	0.140659	0.36044	1.67033	1.54923	0.166302	0.367615	1.91685	2.30769
Closterium_baillyanum	1.48447	0.595041	0.515528	1.40496	1.27072	0.729282	0.320442	1.67956	1.5	0.669145	0.214286	1.50558	0.929323	0.487218	1	1.58346	1.58537	0.447205	0.414634	1.5528	1.25373	0.41791	0.313433	2.01493	1.63636	0.603896	0.292208	1.75325	0.717105	0.197368	0.322368	1.09868	1.3937	0.5	0.606299	1.5	1.12	0.510476	0.457143	1.91238	1.39496	0.672269	0.369748	1.56303	1.5625	0.46875	0.734375	1.23438	2.25
Gonatozygon_brebissonii	1.62805	0.433735	0.371951	1.56627	1.27614	0.47185	0.246649	2.00536	1.61905	0.453039	0.228571	1.61326	0.966412	0.338931	1	1.69466	1.675	0.308642	0.325	1.69136	1.39636	0.421818	0.261818	1.92	1.69524	0.438095	0.304762	1.71429	0.668094	0.154176	0.237687	1.07923	1.52344	0.319635	0.476562	1.68037	0.788136	0.474576	0.279661	2.45763	1.25641	0.452991	0.367521	1.92308	1.21285	0.321285	0.465863	2	2.75
Coleochaete_scutata	1.58007	0.378378	0.419929	1.62162	1.29143	0.697143	0.194286	1.81714	1.05431	0.502857	0.0766773	1.44	0.682889	0.423862	1	1.89325	1.64912	0.364706	0.350877	1.63529	1.19403	0.373134	0.343284	2.08955	1.82109	0.517572	0.268371	2.26198	0.60339	0.291525	0.325424	1.31525	1.6	0.455026	0.4	1.54497	1.18458	0.478702	0.373225	1.96349	1.78667	0.471111	0.346667	1.39556	1.3963	0.443532	0.714579	1.44559	2.45455
Chaetosphaeridium_globosum	1.80339	0.279661	0.19661	1.72034	1.84438	0.242075	0.0691643	1.84438	0.865979	0.257812	0.0824742	1.91016	1.01951	0.331707	1	1.64878	1.83425	0.30137	0.165746	1.69863	1.45306	0.146939	0.228571	2.17143	2.18557	0.43299	0.0206186	2.41237	0.458284	0.0352526	0.0987074	1.3255	1.84348	0.210526	0.156522	1.78947	1.48819	0.220472	0.385827	1.90551	1.33937	0.41629	0.0723982	2.17195	1.73984	0.105691	0.382114	1.77236	2.4
Klebsormidium_nitens	1.18033	0.814371	0.819672	1.18563	1.5942	0.797101	0.391304	1.21739	1.19469	1.06069	0.318584	1.06069	0.496503	0.797203	1	1.70629	1.31429	0.661538	0.685714	1.33846	1.62376	0.316832	0.49505	1.56436	1.53982	1.06195	0.637168	1.24779	0.718182	0.463636	0.381818	1.43636	1.17722	0.684211	0.822785	1.31579	1.52083	0.479167	0.458333	1.54167	1.29915	1.01425	0.797721	0.888889	1.07733	0.48	0.949333	1.49333	2.25
Entransia_fimbriata	1.75	0.483721	0.25	1.51628	1.43119	0.636086	0.415902	1.51682	1.66667	0.457399	0.333333	1.50673	0.938127	0.326087	1	1.73579	1.70811	0.457143	0.291892	1.54286	1.37549	0.55336	0.300395	1.77075	1.42857	0.47619	0.238095	1.85714	0.488889	0.177778	0.214815	1.36296	1.62037	0.373494	0.37963	1.62651	1.36117	0.425887	0.501044	1.7119	1.45872	0.46789	0.605505	1.46789	1.31507	0.328767	0.484018	1.87215	2.45455
Chlorokybus_atmophyticus	1.52071	0.529183	0.47929	1.47082	1.40274	0.920548	0.186301	1.49041	1.92523	0.43129	0.280374	1.29387	1.05024	0.419152	1	1.53061	1.78947	0.531469	0.210526	1.46853	1.5316	0.371747	0.327138	1.76952	1.40187	0.429907	0.299065	1.66355	0.735484	0.193548	0.122581	1.1871	1.59524	0.338164	0.404762	1.66184	1.30786	0.552017	0.339703	1.80042	1.45073	0.343816	0.536688	1.66876	1.68293	0.398374	0.260163	1.65854	2.57143
Chloroparvula_japonica	1.44615	0.78673	0.553846	1.21327	1.10306	0.590529	0.222841	2.08357	0.266667	0.611973	0.0444444	1.68958	0	0.408416	1	2.59158	1.45946	0.904762	0.540541	1.09524	1.60606	0.166667	0.363636	1.86364	0.888889	1.24444	0.0222222	3.53333	1.59044	0.0887372	0.307167	1.40614	1.48498	0.642534	0.515021	1.35747	1.24764	0.408318	0.431002	1.91304	1.1497	0.447106	0.966068	1.43713	1.59455	0.29983	0.613288	1.49233	2.33333
Chloroparvula_pacifica	1.58103	0.790698	0.418972	1.2093	0.733524	0.561605	0	2.70487	1.79381	0.298755	0.103093	1.61826	0.0722892	0.554217	1	2.37349	1.76585	0.72	0.234146	1.28	1.71654	0.0629921	0.23622	1.98425	0.824742	0.309278	0	2.96907	2.13986	0.0909091	0.0839161	1.53147	1.72245	0.545455	0.277551	1.45455	1.72973	0.0849421	0.301158	1.88417	1.38856	0.189349	0.323471	2.09862	1.98198	0.036036	0.353153	1.62883	2.45455
Chloropicon_primus	1.4557	0.949153	0.544304	1.05085	2.44369	0.423208	0.109215	1.02389	1.71724	0.372671	0.517241	1.68944	0.402985	0.863539	1	1.73348	1.4878	1.13475	0.512195	0.865248	1.19245	0.196226	0.135849	2.47547	0.868966	0.268966	0.206897	2.42069	1.1183	0.247768	0.147321	2.41071	1.44484	0.613953	0.55516	1.38605	1.25	0.388889	0.305556	2.05556	1.34559	0.147059	0.757353	1.75	1.17598	0.604555	0.372671	1.84679	2.72727
Chloropicon_roscoffensis	1.40132	1.07865	0.598684	0.921348	2.50847	0.20339	0.135593	1.15254	1.77931	0.400862	0.413793	1.64224	0.233766	1.0974	1	1.66883	1.32184	1.48611	0.678161	0.513889	1.11698	0.211321	0.271698	2.4	0.765517	0.331034	0.0413793	2.66897	1.24719	0.195506	0.161798	2.20449	1.40221	0.703704	0.597786	1.2963	1.42105	0.315789	0.201754	2.0614	1.44383	0.265193	0.500921	1.79006	1.064	0.504	0.384	2.048	2.72727
Chloropicon_sieburthii	1.35185	0.970414	0.648148	1.02959	2.4055	0.28866	0.0962199	1.20962	1.66216	0.408511	0.527027	1.55745	0.409978	0.943601	1	1.64642	1.57396	1.32374	0.426036	0.676259	0.808989	0.314607	0.134831	2.74157	1.05405	0.364865	0.141892	2.25	1.2027	0.182432	0.202703	2.2973	1.48699	0.694444	0.513011	1.30556	1.06178	0.283753	0.265446	2.38902	1.36	0.232727	0.523636	1.88364	0.993988	0.400802	0.328657	2.27655	2.7
Chloropicon_mariensis	1.42236	0.982857	0.57764	1.01714	2.31359	0.334495	0.167247	1.18467	1.69128	0.483471	0.483221	1.63636	0.754757	0.646934	1	1.59831	1.57764	0.957746	0.42236	1.04225	1.0229	0.290076	0.21374	2.47328	0.744966	0.543624	0.120805	2.41611	0.887615	0.18578	0.123853	2.2844	1.52416	0.497696	0.475836	1.5023	1.42664	0.388262	0.325056	1.86005	1.22509	0.317343	0.472325	1.98524	1.20081	0.275862	0.543611	1.97972	2.45455
Chloropicon_laureae	1.40506	0.967391	0.594937	1.03261	2.32302	0.343643	0.151203	1.18213	1.54639	0.413793	0.515464	1.60345	0.475771	0.76652	1	1.75771	1.57396	0.96	0.426036	1.04	0.851711	0.319392	0.365019	2.46388	0.721649	0.474227	0.123711	2.61856	1.0068	0.210884	0.217687	2.16327	1.49265	0.596154	0.507353	1.40385	1.11894	0.370044	0.352423	2.15859	1.15254	0.308851	0.497175	2.04143	0.932271	0.302789	0.581673	2.18327	2.7
Monomastix_sp-OKE-1	1.80442	0.642857	0.195584	1.35714	1.72107	0.712166	0.0474777	1.51929	1.50617	0.477551	0.0246914	1.35918	0.287523	0.764919	1	1.94756	1.71981	0.592105	0.280193	1.40789	1.59696	0.18251	0.273764	1.94677	1.80247	0.765432	0	1.90123	0.22069	0.682759	0.372414	1.96552	1.77953	0.467005	0.220472	1.53299	1.34783	0.365217	0.565217	1.72174	2.14847	0.157205	0.515284	1.17904	1.02326	0.498943	1.08245	1.39535	3
Micromonas_commoda	1.6965	0.388489	0.303502	1.61151	2.43902	0.325203	0.195122	1.04065	0.694737	0.233766	0.0315789	1.90909	0.448753	0.249307	1	2.30194	1.71429	0.3	0.285714	1.7	1.82609	0.108696	0.304348	1.76087	1.13684	0.189474	0.0315789	3.91579	0.499133	0.259965	0.0623917	1.75737	1.65	0.265625	0.35	1.73438	1.58055	0.170213	0.316109	1.93313	1.39355	0.167742	0.490323	1.94839	1.76166	0.259067	0.507772	1.4715	2.14286
Bathycoccus_prasinos	1.79412	0.803279	0.205882	1.19672	1.05344	0.870229	0.732824	1.34351	1.30645	0.590476	0.193548	1.50476	0	0.656805	1	2.3432	1.61667	0.818182	0.383333	1.18182	1.14872	0.594872	0.635897	1.62051	1.25806	0.822581	0.33871	2.08065	0.314371	0.601796	0.449102	1.5	1.5	0.613139	0.5	1.38686	0.982249	0.615385	0.911243	1.49112	0.72381	0.431746	0.926984	1.91746	0.811111	0.544444	0.911111	1.73333	2.25
Nephroselmis_olivacea	1.82671	0.506912	0.173285	1.49309	1.63798	0.284866	0.0830861	1.99407	0.921348	0.232759	0.0674157	1.93966	0.482234	0.22335	1	2.29442	1.82488	0.416107	0.175115	1.58389	1.37931	0.10728	0.245211	2.2682	2.47191	0.0898876	0.494382	1.95506	0.514725	0.0384123	0.0921895	1.25992	1.79221	0.311111	0.207792	1.68889	1.2636	0.142259	0.23431	2.35983	2.06536	0.0610022	0.409586	1.46405	1.8152	0.188912	0.262834	1.73306	2.4
Scherffelia_dubia	1.79412	0.465116	0.205882	1.53488	1.91746	0.520635	0.203175	1.35873	1.93388	0.409091	0.297521	1.37603	0.445055	0.412088	1	2.14286	1.78261	0.402685	0.217391	1.59732	1.7686	0.181818	0.429752	1.61983	1.16529	0.520661	0.14876	1.93388	0.466507	0.19378	0.129187	1.55024	1.69565	0.444444	0.304348	1.55556	1.1982	0.324324	0.306306	2.17117	1.54607	0.395506	0.925843	1.13258	0.765217	0.591304	0.608696	2.03478	3
Ostreobium_quekettii	1.68571	0.477064	0.314286	1.52294	1.52318	0.596026	0.437086	1.44371	1.5265	0.556845	0.360424	1.26682	0.938742	0.511589	1	1.54967	1.61702	0.552239	0.382979	1.44776	1.38272	0.707819	0.493827	1.41564	1.27208	0.551237	0.678445	1.61131	0.811024	0.299213	0.370079	1.07087	1.58491	0.406417	0.415094	1.59358	1.09804	0.723312	0.540305	1.63834	1.45116	0.567442	0.55814	1.42326	1.27394	0.534521	0.899777	1.29176	1.5
Botryococcus_braunii	1.45385	0.763006	0.546154	1.23699	0.8	1.26984	0.228571	1.70159	1.48148	0.510638	0.388889	1.07234	0.533784	1.0473	1	1.41892	1.38071	0.870229	0.619289	1.12977	1.18797	0.827068	0.496241	1.48872	2	0.5	0.685185	0.944444	0.473165	0.939759	0.571742	2.35268	1.31008	0.455026	0.689922	1.54497	1.07477	0.971963	0.476636	1.47664	1.60302	0.42344	1.13422	0.839319	0.96	0.429474	1.33053	1.28	1.8
Trebouxiophyceae_sp-MX-AZ01	0.567442	1.08333	1.43256	0.916667	0.715232	1.98675	0.503311	0.794702	0.991304	1.33619	1.30435	0.56531	0.901919	1.40085	1	0.697228	0.91	1.02857	1.09	0.971429	1.55396	1.2518	0.460432	0.733813	1.21739	0.591304	1.14783	0.747826	0.649724	1.16685	1.25304	0.901657	0.546939	0.936585	1.45306	1.06341	0.850394	1.73228	0.606299	0.811024	0.822811	0.912424	1.60489	0.659878	0.592593	1.24756	1.49708	0.662768	1.09091
Coccomyxa_subellipsoidea	0.460905	1.28235	1.53909	0.717647	1.07285	1.50993	0.582781	0.834437	0.868167	1.57294	1.25402	0.443975	1.07097	1.22581	1	0.703226	0.985222	1.18519	1.01478	0.814815	1.40824	1.15356	0.614232	0.82397	1.06109	1.13826	0.848875	0.829582	0.601351	1.16216	1.31081	0.878378	0.680162	1.1134	1.31984	0.886598	1.21331	1.40117	0.454012	0.931507	0.701903	1.15856	1.50529	0.634249	0.741313	0.733591	1.40541	1.11969	1.25
Lobosphaera_incisa	1.85994	0.408511	0.140056	1.59149	1.45665	0.485549	0.138728	1.91908	1.7931	0.465409	0.16092	1.53459	1.02128	0.201309	1	1.77741	1.62832	0.534351	0.371681	1.46565	1.44186	0.27907	0.263566	2.0155	1.44828	0.344828	0.091954	2.16092	0.485137	0.0856124	0.128419	1.12723	1.74672	0.324873	0.253275	1.67513	1.35965	0.403509	0.342105	1.89474	1.45992	0.219409	0.455696	1.86498	1.89256	0.0578512	0.578512	1.47107	1.90909
Jaagichlorella_roystonensis	1.69748	0.502924	0.302521	1.49708	1.6063	0.850394	0.488189	1.05512	2.29146	0.769231	0.603015	1.34266	1.1039	0.305195	1	1.59091	1.68421	0.461538	0.315789	1.53846	1.25373	0.39801	0.39801	1.95025	1.14573	0.39196	0.120603	1.44724	0.51622	0.0930889	0.169252	1.32863	1.50802	0.538462	0.491979	1.46154	1.42132	0.598985	0.416244	1.56345	1.45869	0.512821	0.410256	1.61823	1.41119	0.175182	0.486618	1.92701	2.66667
Jaagichlorella_hainangensis	1.75	0.4	0.25	1.6	1.2607	0.451362	0.466926	1.82101	2.26364	0.546638	0.0818182	1.39262	0.857143	0.358121	1	1.78474	1.78571	0.27907	0.214286	1.72093	2.40476	0.0714286	0.5	1.02381	1.66364	0.436364	0.136364	1.41818	0.483607	0.0983607	0.106557	0.934426	1.66845	0.294479	0.331551	1.70552	1.07429	0.217143	0.354286	2.35429	1.67273	0.521212	0.218182	1.58788	0.967581	0.269327	0.518703	2.24439	3
Chlorella_sorokiniana	1.84568	0.409449	0.154321	1.59055	2.05814	0.116279	0.174419	1.65116	1.62455	0.48954	0.0866426	1.71967	0.42623	0.355191	1	2.21858	1.85437	0.727273	0.145631	1.27273	1.584	0.176	0.176	2.064	1.58123	0.411552	0	2.29603	0.530387	0.172376	0.152486	1.23978	1.7686	0.321608	0.231405	1.67839	1.54248	0.270153	0.217865	1.9695	1.41964	0.294643	0.392857	1.89286	1.27273	0.305785	0.578512	1.84298	3
Micractinium_variabile	1.8642	0.385542	0.135802	1.61446	2.04706	0.164706	0.188235	1.6	1.95604	0.215645	0.131868	1.90275	0.644404	0.319495	1	2.0361	1.78846	0.451128	0.211538	1.54887	1.41365	0.192771	0.240964	2.15261	1.25275	0.32967	0.021978	2.30769	0.373333	0.186667	0.12	1.3	1.84937	0.324873	0.150628	1.67513	1.42539	0.356347	0.222717	1.99555	1.27314	0.370203	0.361174	1.99549	1.2459	0.286885	0.532787	1.93443	2.76923
Chlorella_vulgaris	1.83929	0.661157	0.160714	1.33884	1.50588	0.470588	0.435294	1.58824	1.4052	0.375783	0.200743	1.7286	0.534483	0.402299	1	2.06322	1.81731	0.450704	0.182692	1.5493	1.15663	0.465863	0.369478	2.00803	1.53903	0.535316	0.0892193	2.23048	0.428571	0.332623	0.26226	1.22175	1.80995	0.53202	0.190045	1.46798	1.26549	0.345133	0.442478	1.9469	1.07339	0.559633	0.669725	1.69725	1.08642	0.460905	0.781893	1.67078	2.53846
Chlorella_variabilis	1.88024	0.334572	0.11976	1.66543	1.92239	0.214925	0.167164	1.69552	1.46667	0.259794	0.133333	1.85567	0.668954	0.370497	1	1.96055	1.89163	0.459259	0.108374	1.54074	1.40711	0.237154	0.189723	2.16601	1.55556	0.555556	0.0666667	2.22222	0.488987	0.171806	0.092511	1.13656	1.87179	0.231156	0.128205	1.76884	1.48649	0.252252	0.162162	2.0991	1.47368	0.210526	0.329519	1.98627	1.41379	0.284483	0.534483	1.76724	3
Auxenochlorella_protothecoides	1.87726	0.411215	0.122744	1.58879	1.71429	0.116883	0.155844	2.01299	2.18182	0.327273	0.152727	1.90303	0.904762	0.306878	1	1.78836	1.93171	0.391304	0.0682927	1.6087	1.5	0.212121	0.181818	2.10606	1.13455	0.261818	0.0218182	2.24727	0.71464	0.0967742	0.0967742	0.80397	1.79245	0.454106	0.207547	1.54589	1.6325	0.193424	0.247582	1.9265	1.30233	0.223256	0.334884	2.13953	2.24449	0.12024	0.288577	1.34669	3
Prototheca_wickerhamii	1.97761	0.328638	0.0223881	1.67136	1.57785	0.083045	0.152249	2.18685	2.19623	0.383795	0.045283	1.93177	1.08319	0.238938	1	1.67788	1.91623	0.360902	0.0837696	1.6391	1.55556	0.0793651	0.111111	2.25397	0.860377	0.316981	0	2.58113	0.338462	0.0153846	0.0461538	0.915385	1.86139	0.268657	0.138614	1.73134	1.59838	0.0892495	0.154158	2.15822	1.61682	0.17757	0.130841	2.07477	2.28226	0.00806452	0.137097	1.57258	3
Prototheca_bovis	1.93189	0.56391	0.0681115	1.43609	1.99443	0.0557103	0.155989	1.79387	1.08235	0.391579	0	1.83158	0.183784	0.448649	1	2.36757	1.93	0.551181	0.07	1.44882	2.20472	0.0629921	0.173228	1.55906	0.941176	0.164706	0	3.81176	0.173703	0.0144753	0.0361882	0.412545	1.90598	0.326316	0.0940171	1.67368	1.85771	0.0711462	0.197628	1.87352	0.727273	0.177156	0.027972	3.0676	2.16342	0.0700389	0.140078	1.62646	3
Prototheca_ciferrii	1.96942	0.559701	0.030581	1.4403	1.97701	0.0344828	0.0804598	1.90805	1.11462	0.292994	0	1.91083	0.177738	0.495512	1	2.32675	1.93846	0.651163	0.0615385	1.34884	2.25197	0.0472441	0.220472	1.48031	0.87747	0.213439	0	3.79447	0.158654	0.0144231	0.0504808	0.360577	1.88285	0.294737	0.117155	1.70526	1.72673	0.10297	0.19802	1.97228	0.657407	0.0925926	0.0648148	3.18519	2.03523	0.0861057	0.164384	1.71429	2.72727
Helicosporidium_sp-Simulium-jonesi	1.95513	0.178439	0.0448718	1.82156	1.68485	0.0363636	0.0727273	2.20606	2.81328	0.20339	0.0497925	1.94492	1.21609	0.255521	1	1.52839	1.90576	0.197183	0.0942408	1.80282	1.61569	0.0313725	0.141176	2.21176	0.19917	0.0248963	0	2.91286	0.19977	0.0137773	0.00688863	0.544202	1.89474	0.223301	0.105263	1.7767	1.53648	0.0772532	0.137339	2.24893	1.83908	0.0551724	0.285057	1.82069	2.13333	0.133333	0.12381	1.60952	2.75
Oltmannsiellopsis_viridis	1.63636	1.02564	0.363636	0.974359	0	0.640483	0.132931	3.22659	2.08108	0.302885	0.027027	2.00481	0.0182927	0.231707	1	2.75	1.84252	1.69912	0.15748	0.300885	1.84615	0.119658	0.0854701	1.94872	0.540541	0.108108	0	3.24324	0.776	0	0.04	0.784	1.72381	0.315152	0.27619	1.68485	2.10169	0.059322	0.135593	1.70339	2.25666	0.00968523	0.193705	1.53995	2.51064	0.0510638	0.238298	1.2	2.25
Tupiella_akineta	1.70909	0.727273	0.290909	1.27273	1.33333	0.654088	0.339623	1.67296	1.9102	1.02857	0.465306	1.76703	1.05263	0.339181	1	1.60819	1.61074	0.735849	0.389262	1.26415	1.06897	0.482759	0.534483	1.91379	1.49388	0.416327	0.440816	1.27347	0.841121	0.175234	0.21729	1.18458	1.55682	0.617284	0.443182	1.38272	1.11877	0.727969	0.482759	1.6705	0.997429	0.658098	0.678663	1.66581	1.54273	0.258661	0.471132	1.72748	2.2
Bangia_fuscopurpurea	1.68485	0.554348	0.315152	1.44565	1.56735	0.538776	0.42449	1.46939	2.56452	0.474576	0.580645	1.52542	1.16436	0.308911	1	1.52673	1.44	0.565217	0.56	1.43478	1.15976	0.639053	0.307692	1.89349	0.774194	0.725806	0.145161	1.20968	0.832808	0.217666	0.189274	0.927445	1.5	0.387097	0.5	1.6129	1.15789	0.565789	0.552632	1.72368	1.74194	0.322581	0.516129	1.41935	1.6381	0.31746	0.495238	1.54921	0.164835
Balbiania_investiens	1.66871	0.47561	0.331288	1.52439	1.52593	0.414815	0.474074	1.58519	2.12389	0.615385	0.159292	1.24615	1.28131	0.314168	1	1.40452	1.71717	0.634615	0.282828	1.36538	1.05747	0.390805	0.16092	2.3908	0.690265	0.424779	0.0530973	2.54867	0.888575	0.211566	0.19464	0.727786	1.5969	0.574257	0.403101	1.42574	1.48988	0.453441	0.307692	1.74899	1.21622	0.513514	0.337838	1.93243	1.49693	0.331288	0.294479	1.8773	0.241379
Agarophyton_tenuistipitatum	1.70186	0.17801	0.298137	1.82199	2.05263	0.245614	0.298246	1.40351	2.28571	0.176471	0.457143	1.53529	1.00777	0.168932	1	1.8233	1.77778	0.212766	0.222222	1.78723	1.32468	0.25974	0.285714	2.12987	0.914286	0.228571	0.0571429	2.05714	0.330849	0.0804769	0.0268256	0.599106	1.73554	0.130435	0.264463	1.86957	1.6875	0.265625	0.359375	1.6875	1.53741	0.367347	0.244898	1.85034	1.84727	0.0872727	0.363636	1.70182	0.195652
Rhodella_violacea	1.76364	0.592593	0.236364	1.40741	0.949153	0.288136	0.338983	2.42373	2.16	0.45	0.6	1.70625	0.982979	0.3	1	1.71702	1.68421	0.382022	0.315789	1.61798	0.707483	0.163265	0.244898	2.88435	0.96	0.36	0.18	1.74	0.420438	0.148905	0.175182	0.840876	1.74257	0.461538	0.257426	1.53846	0.596491	0.368421	0.122807	2.91228	0.892193	0.327138	0.267658	2.51301	1.71242	0.339869	0.313725	1.63399	0.25
Glaucosphaera_vacuolata	1.63333	0.285714	0.366667	1.71429	1.11675	0.324873	0.406091	2.15228	2.11765	0.253776	0.529412	1.50453	0.739437	0.28169	1	1.97887	1.6044	0.261905	0.395604	1.7381	1.36111	0.0833333	0.25	2.30556	1.11765	0.352941	0.352941	1.52941	0.194444	0.00925926	0.148148	0.814815	1.41593	0.244444	0.584071	1.75556	1.42623	0.131148	0.278689	2.16393	1.04151	0.181132	0.588679	2.18868	1.02154	0.0861538	0.430769	2.46154	0.269663
Sahlingia_subintegra	1.77966	0.544218	0.220339	1.45578	1.17031	0.349345	0.401747	2.0786	1.90385	0.477064	0.403846	1.92661	1.01961	0.261438	1	1.71895	1.78218	0.307692	0.217822	1.69231	0.794872	0.358974	0.179487	2.66667	0.865385	0.346154	0.576923	1.90385	0.503817	0.0732824	0.128244	0.952672	1.5625	0.365591	0.4375	1.63441	1.45455	0.232727	0.276364	2.03636	1.09747	0.216606	0.274368	2.41155	1.57746	0.225352	0.28169	1.91549	0.139535
Pulvinaster_venetus	1.78667	0.234568	0.213333	1.76543	1.86364	0.113636	0.431818	1.59091	3.14286	0.233533	0.0714286	1.83234	1.00738	0.0940959	1	1.89852	1.71765	0.148936	0.282353	1.85106	1.30435	0.115942	0.318841	2.26087	0.928571	0.285714	0.214286	1.35714	0.151181	0.00944882	0.0377953	0.708661	1.63636	0.0430108	0.363636	1.95699	1.46734	0.120603	0.321608	2.09045	1.11278	0.285714	0.300752	2.30075	1.34286	0.157143	0.342857	2.15714	0.209302
Cyanidioschyzon_merolae	1.74359	0.310345	0.25641	1.68966	2.03774	0.283019	0.358491	1.32075	2.62857	0.323741	0.514286	1.79137	0.968912	0.196891	1	1.8342	1.8	0.213333	0.2	1.78667	1.48148	0.296296	0.0888889	2.13333	0.971429	0.114286	0	1.77143	0.447458	0.0508475	0.111864	0.579661	1.55738	0.193548	0.442623	1.80645	1.79736	0.281938	0.317181	1.60352	1.28358	0.268657	0.179104	2.26866	1.14068	0.228137	0.34981	2.28137	3
[truncated: 16 more columns]

## Sheet: S4
Supplemental Table 4 The 65 selected representive taxons for the analyses with glaucophytes included
Names on tree	Scientific name	Lineages	Orders		Source
Nymphaea_colorata	Nymphaea_colorata	Angiospermae	Nymphaeales		NCBI
Amborella_trichopoda	Amborella_trichopoda	Angiospermae	Amborellales		Xue et al.
Kadsura_longipedunculata	Kadsura_longipedunculata	Angiospermae	Austrobaileyales		new data
Illicium_verum	Illicium_verum	Angiospermae	Austrobaileyales		new data
Cycas_taitungensis	Cycas_taitungensis	Acrogymnospermae	Cycas		NCBI
Ginkgo_biloba	Ginkgo_biloba	Acrogymnospermae	Ginkgo		NCBI
Pinus_taeda	Pinus_taeda	Acrogymnospermae	Pinaceae		NCBI
Welwitschia_mirabilis	Welwitschia_mirabilis	Acrogymnospermae	Welwitschiaceae		NCBI
Ophioglossum_californicum	Ophioglossum_californicum	Polypodiopsida	Ophioglossales		NCBI
Psilotum_nudum	Psilotum_nudum	Polypodiopsida	Psilotales		NCBI
FLG_33	Sphaeropteris_lepifera	Polypodiopsida	Cyatheales		Liu et al.
FLG_45	Azolla_imbricata	Polypodiopsida	Salviniales		Liu et al.
Phlegmariurus_squarrosus	Phlegmariurus_squarrosus	Lycopodiopsida	lyCoPodiales		NCBI
Leiosporoceros_dussii	Leiosporoceros_dussii	Anthocerotaceae	Leiosporocerotales		NCBI
Phaeoceros_laevis	Phaeoceros_laevis	Anthocerotaceae	Notothyladales		NCBI
Nothoceros_aenigmaticus	Nothoceros_aenigmaticus	Anthocerotaceae	Dendrocerotales		NCBI
Anthoceros_agrestis	Anthoceros_agrestis	Anthocerotaceae	Anthocerotales		NCBI
Anthoceros_punctatus	Anthoceros_punctatus	Anthocerotaceae	Anthocerotales		NCBI
Anthoceros_angustus	Anthoceros_angustus	Anthocerotaceae	Anthocerotales		NCBI
Takakia_ceratophylla	Takakia_ceratophylla	Bryophyta	Takakiales		Liu et al.
Sphagnum_palustre	Sphagnum_palustre	Bryophyta	Sphagnales		NCBI
Andreaea_wangiana	Andreaea_wangiana	Bryophyta	Andreaeales		NCBI
Catascopium_nigritum	Catascopium_nigritum	Bryophyta	Catoscopiales		NCBI
Chorisodontium_aciphyllum	Chorisodontium_aciphyllum	Bryophyta	Dicranales		NCBI
Grimmia_pulvinata	Grimmia_pulvinata	Bryophyta	Grimmiales		Liu et al.
Physcomitrium_patens	Physcomitrium_patens	Bryophyta	Funariales		NCBI
Pohlia_nutans	Pohlia_nutans	Bryophyta	Bryales		NCBI
Haplomitrium_mnoides	Haplomitrium_mnoides	Marchantiophyta	Haplomitriales		Liu et al.
Treubia_lacunosa	Treubia_lacunosa	Marchantiophyta	Treubiales		Liu et al.
Metzgeria_leptoneura	Metzgeria_leptoneura	Marchantiophyta	Metzgeriales		Liu et al.
Porella_platyphylla	Porella_platyphylla	Marchantiophyta	Porellales		NCBI
Douinia_plicata	Douinia_plicata	Marchantiophyta	Jungermanniales		NCBI
Fossombronia_foveolata	Fossombronia_foveolata	Marchantiophyta	Fossombroniales		NCBI
Blasia_pusilla	Blasia_pusilla	Marchantiophyta	Blasiales		Liu et al.
Marchantia_polymorpha	Marchantia_polymorpha	Marchantiophyta	Marchantiales		Liu et al.
Nitella_hyalina	Nitella_hyalina	Streptophyte algea grade	Charales		NCBI
Chara_vulgaris	Chara_vulgaris	Streptophyte algea grade	Charales		NCBI
Roya_obtusa	Roya_obtusa	Streptophyte algea grade	Zygnematales		NCBI
Roya_anglica	Roya_anglica	Streptophyte algea grade	Zygnematales		NCBI
Closterium_baillyanum	Closterium_baillyanum	Streptophyte algea grade	Desmidiales		NCBI
Coleochaete_scutata	Coleochaete_scutata	Streptophyte algea grade	Coleochaetales		NCBI
Klebsormidium_nitens	Klebsormidium_nitens	Streptophyte algea grade	Klebsormidiophyceae		NCBI
Chlorokybus_atmophyticus	Chlorokybus_atmophyticus	Streptophyte algea grade	Chlorokybales		NCBI
Chloroparvula_japonica	Chloroparvula_japonica	Chlorophyta	Chloropicales		NCBI
Chloropicon_maureeniae	Chloropicon_maureeniae	Chlorophyta	Chloropicales		NCBI
Monomastix_sp-OKE-1	Monomastix_sp-OKE-1	Chlorophyta	Monomastigales		NCBI
Micromonas_commoda	Micromonas_commoda	Chlorophyta	Mamiellales		NCBI
Bathycoccus_prasinos	Bathycoccus_prasinos	Chlorophyta	Mamiellales		NCBI
Jaagichlorella_roystonensis	Jaagichlorella_roystonensis	Chlorophyta	Chlorellales		NCBI
Chlorella_sorokiniana	Chlorella_sorokiniana	Chlorophyta	Chlorellales		NCBI
Prototheca_wickerhamii	Prototheca_wickerhamii	Chlorophyta	Chlorellales		NCBI
Bangia_fuscopurpurea	Bangia_fuscopurpurea	Rhodophyta	Bangiales		NCBI
Balbiania_investiens	Balbiania_investiens	Rhodophyta	Balbianiales		NCBI
Agarophyton_tenuistipitatum	Agarophyton_tenuistipitatum	Rhodophyta	Gracilariales		NCBI
Rhodella_violacea	Rhodella_violacea	Rhodophyta	Rhodellales		NCBI
Glaucosphaera_vacuolata	Glaucosphaera_vacuolata	Rhodophyta	Glaucosphaerales		NCBI
Sahlingia_subintegra	Sahlingia_subintegra	Rhodophyta	Erythropeltidales		NCBI
Pulvinaster_venetus	Pulvinaster_venetus	Rhodophyta	Compsopogonales		NCBI
Cyanidioschyzon_merolae	Cyanidioschyzon_merolae	Rhodophyta	Cyanidiales		NCBI
Cyanophora biloba	Cyanophora biloba	Glauchophyta	Cyanophoraceae		NCBI
Cyanophora paradoxa	Cyanophora paradoxa	Glauchophyta	Cyanophoraceae		NCBI
Cyanophora sudae	Cyanophora sudae	Glauchophyta	Cyanophoraceae		NCBI
Cyanoptyche gloeocystis	Cyanoptyche gloeocystis	Glauchophyta	Cyanoptyche		NCBI
Glaucocystis nostochinearum	Glaucocystis nostochinearum	Glauchophyta	Glaucocystales		NCBI
Gloeochaete wittrockiana	Gloeochaete wittrockiana	Glauchophyta	Gloeochaetales		NCBI

## Sheet: S5
Supplemental Table 5 Mean values of GC content for 65 genomes datase
linkage	GC_all	GC_1	GC_2	GC_3
Tracheophyta	0.427	0.485	0.438	0.358
Anthocerotophyta	0.374	0.442	0.393	0.287
Bryophyta	0.363	0.436	0.384	0.27
Marchantiophyta	0.385	0.447	0.397	0.312
Streptophyta algae	0.347	0.435	0.371	0.234
Chlorophyta	0.357	0.462	0.371	0.237
Glaucocystophyceae	0.284	0.352	0.322	0.178
Rhodophyta	0.29	0.358	0.335	0.178

## Sheet: S6
Supplemental Table 6 Site informations for six partion schemes used by partition models in phylogenetic analyses
Partition Level1	Partition Level2	Partition Level3	Partition Level4	Partition Level5	Partition Level6
DNA, allgene_pos1 = 1-27114	DNA, allgene_pos1 = 1-27114\3, allgene_pos2 = 2-27114\3	DNA, allgene_pos1 = 1-27114\3	DNA, sdh3s = 1-393	DNA, sdh3s_pos1pos2 = 1-393\3, 2-393\3	DNA, sdh3s_pos1 = 1-393\3;
	DNA, allgene_pos3 = 3-27114\3	DNA, allgene_pos2 = 2-27114\3	DNA, nad6s = 394-984	DNA, sdh3s_pos3 = 3-393\3	DNA, sdh3s_pos2 = 2-393\3;
		DNA, allgene_pos3 = 3-27114\3	DNA, rps4s = 985-1725	DNA, nad6s_pos1pos2 = 394-984\3, 395-984\3	DNA, sdh3s_pos3 = 3-393\3;
			DNA, nad9s = 1726-2139	DNA, nad6s_pos3 = 396-984\3	DNA, nad6s_pos1 = 394-984\3;
			DNA, cox2s = 2140-3648	DNA, rps4s_pos1pos2 = 985-1725\3, 986-1725\3	DNA, nad6s_pos2 = 395-984\3;
			DNA, rpl6s = 3649-3951	DNA, rps4s_pos3 = 987-1725\3	DNA, nad6s_pos3 = 396-984\3;
			DNA, atp6s = 3952-4698	DNA, nad9s_pos1pos2 = 1726-2139\3, 1727-2139\3	DNA, rps4s_pos1 = 985-1725\3;
			DNA, nad2s = 4699-6219	DNA, nad9s_pos3 = 1728-2139\3	DNA, rps4s_pos2 = 986-1725\3;
			DNA, nad4s = 6220-7704	DNA, cox2s_pos1pos2 = 2140-3648\3, 2141-3648\3	DNA, rps4s_pos3 = 987-1725\3;
			DNA, nad1s = 7705-8655	DNA, cox2s_pos3 = 2142-3648\3	DNA, nad9s_pos1 = 1726-2139\3;
			DNA, nad3s = 8656-8994	DNA, rpl6s_pos1pos2 = 3649-3951\3, 3650-3951\3	DNA, nad9s_pos2 = 1727-2139\3;
			DNA, rps14s = 8995-9291	DNA, rpl6s_pos3 = 3651-3951\3	DNA, nad9s_pos3 = 1728-2139\3;
			DNA, rps13s = 9292-9657	DNA, atp6s_pos1pos2 = 3952-4698\3, 3953-4698\3	DNA, cox2s_pos1 = 2140-3648\3;
			DNA, ccmfns = 9658-10794	DNA, atp6s_pos3 = 3954-4698\3	DNA, cox2s_pos2 = 2141-3648\3;
			DNA, cobs = 10795-11838	DNA, nad2s_pos1pos2 = 4699-6219\3, 4700-6219\3	DNA, cox2s_pos3 = 2142-3648\3;
			DNA, nad5s = 11839-13821	DNA, nad2s_pos3 = 4701-6219\3	DNA, rpl6s_pos1 = 3649-3951\3;
			DNA, atp4s = 13822-14301	DNA, nad4s_pos1pos2 = 6220-7704\3, 6221-7704\3	DNA, rpl6s_pos2 = 3650-3951\3;
			DNA, cox3s = 14302-15081	DNA, nad4s_pos3 = 6222-7704\3	DNA, rpl6s_pos3 = 3651-3951\3;
			DNA, rpl16s = 15082-15282	DNA, nad1s_pos1pos2 = 7705-8655\3, 7706-8655\3	DNA, atp6s_pos1 = 3952-4698\3;
			DNA, rpl10s = 15283-15705	DNA, nad1s_pos3 = 7707-8655\3	DNA, atp6s_pos2 = 3953-4698\3;
			DNA, sdh4s = 15706-15867	DNA, nad3s_pos1pos2 = 8656-8994\3, 8657-8994\3	DNA, atp6s_pos3 = 3954-4698\3;
			DNA, rps2s = 15868-16296	DNA, nad3s_pos3 = 8658-8994\3	DNA, nad2s_pos1 = 4699-6219\3;
			DNA, rps3s = 16297-17397	DNA, rps14s_pos1pos2 = 8995-9291\3, 8996-9291\3	DNA, nad2s_pos2 = 4700-6219\3;
			DNA, rpl2s = 17398-17550	DNA, rps14s_pos3 = 8997-9291\3	DNA, nad2s_pos3 = 4701-6219\3;
			DNA, nad4ls = 17551-17850	DNA, rps13s_pos1pos2 = 9292-9657\3, 9293-9657\3	DNA, nad4s_pos1 = 6220-7704\3;
			DNA, cox1s = 17851-19416	DNA, rps13s_pos3 = 9294-9657\3	DNA, nad4s_pos2 = 6221-7704\3;
			DNA, rps1s = 19417-19746	DNA, ccmfns_pos1pos2 = 9658-10794\3, 9659-10794\3	DNA, nad4s_pos3 = 6222-7704\3;
			DNA, rps11s = 19747-20103	DNA, ccmfns_pos3 = 9660-10794\3	DNA, nad1s_pos1 = 7705-8655\3;
			DNA, rps7s = 20104-20577	DNA, cobs_pos1pos2 = 10795-11838\3, 10796-11838\3	DNA, nad1s_pos2 = 7706-8655\3;
			DNA, atp9s = 20578-20799	DNA, cobs_pos3 = 10797-11838\3	DNA, nad1s_pos3 = 7707-8655\3;
			DNA, ccmfcs = 20800-21663	DNA, nad5s_pos1pos2 = 11839-13821\3, 11840-13821\3	DNA, nad3s_pos1 = 8656-8994\3;
			DNA, ccmcs = 21664-22446	DNA, nad5s_pos3 = 11841-13821\3	DNA, nad3s_pos2 = 8657-8994\3;
			DNA, ccmbs = 22447-22959	DNA, atp4s_pos1pos2 = 13822-14301\3, 13823-14301\3	DNA, nad3s_pos3 = 8658-8994\3;
			DNA, rps19s = 22960-23238	DNA, atp4s_pos3 = 13824-14301\3	DNA, rps14s_pos1 = 8995-9291\3;
			DNA, rpl5s = 23239-23769	DNA, cox3s_pos1pos2 = 14302-15081\3, 14303-15081\3	DNA, rps14s_pos2 = 8996-9291\3;
			DNA, rps12s = 23770-24132	DNA, cox3s_pos3 = 14304-15081\3	DNA, rps14s_pos3 = 8997-9291\3;
			DNA, nad7s = 24133-25314	DNA, rpl16s_pos1pos2 = 15082-15282\3, 15083-15282\3	DNA, rps13s_pos1 = 9292-9657\3;
			DNA, atp8s = 25315-25557	DNA, rpl16s_pos3 = 15084-15282\3	DNA, rps13s_pos2 = 9293-9657\3;
			DNA, atp1s = 25558-27114	DNA, rpl10s_pos1pos2 = 15283-15705\3, 15284-15705\3	DNA, rps13s_pos3 = 9294-9657\3;
				DNA, rpl10s_pos3 = 15285-15705\3	DNA, ccmfns_pos1 = 9658-10794\3;
				DNA, sdh4s_pos1pos2 = 15706-15867\3, 15707-15867\3	DNA, ccmfns_pos2 = 9659-10794\3;
				DNA, sdh4s_pos3 = 15708-15867\3	DNA, ccmfns_pos3 = 9660-10794\3;
				DNA, rps2s_pos1pos2 = 15868-16296\3, 15869-16296\3	DNA, cobs_pos1 = 10795-11838\3;
				DNA, rps2s_pos3 = 15870-16296\3	DNA, cobs_pos2 = 10796-11838\3;
				DNA, rps3s_pos1pos2 = 16297-17397\3, 16298-17397\3	DNA, cobs_pos3 = 10797-11838\3;
				DNA, rps3s_pos3 = 16299-17397\3	DNA, nad5s_pos1 = 11839-13821\3;
				DNA, rpl2s_pos1pos2 = 17398-17550\3, 17399-17550\3	DNA, nad5s_pos2 = 11840-13821\3;
				DNA, rpl2s_pos3 = 17400-17550\3	DNA, nad5s_pos3 = 11841-13821\3;
				DNA, nad4ls_pos1pos2 = 17551-17850\3, 17552-17850\3	DNA, atp4s_pos1 = 13822-14301\3;
				DNA, nad4ls_pos3 = 17553-17850\3	DNA, atp4s_pos2 = 13823-14301\3;
				DNA, cox1s_pos1pos2 = 17851-19416\3, 17852-19416\3	DNA, atp4s_pos3 = 13824-14301\3;
				DNA, cox1s_pos3 = 17853-19416\3	DNA, cox3s_pos1 = 14302-15081\3;
				DNA, rps1s_pos1pos2 = 19417-19746\3, 19418-19746\3	DNA, cox3s_pos2 = 14303-15081\3;
				DNA, rps1s_pos3 = 19419-19746\3	DNA, cox3s_pos3 = 14304-15081\3;
				DNA, rps11s_pos1pos2 = 19747-20103\3, 19748-20103\3	DNA, rpl16s_pos1 = 15082-15282\3;
				DNA, rps11s_pos3 = 19749-20103\3	DNA, rpl16s_pos2 = 15083-15282\3;
				DNA, rps7s_pos1pos2 = 20104-20577\3, 20105-20577\3	DNA, rpl16s_pos3 = 15084-15282\3;
				DNA, rps7s_pos3 = 20106-20577\3	DNA, rpl10s_pos1 = 15283-15705\3;
				DNA, atp9s_pos1pos2 = 20578-20799\3, 20579-20799\3	DNA, rpl10s_pos2 = 15284-15705\3;
				DNA, atp9s_pos3 = 20580-20799\3	DNA, rpl10s_pos3 = 15285-15705\3;
				DNA, ccmfcs_pos1pos2 = 20800-21663\3, 20801-21663\3	DNA, sdh4s_pos1 = 15706-15867\3;
				DNA, ccmfcs_pos3 = 20802-21663\3	DNA, sdh4s_pos2 = 15707-15867\3;
				DNA, ccmcs_pos1pos2 = 21664-22446\3, 21665-22446\3	DNA, sdh4s_pos3 = 15708-15867\3;
				DNA, ccmcs_pos3 = 21666-22446\3	DNA, rps2s_pos1 = 15868-16296\3;
				DNA, ccmbs_pos1pos2 = 22447-22959\3, 22448-22959\3	DNA, rps2s_pos2 = 15869-16296\3;
				DNA, ccmbs_pos3 = 22449-22959\3	DNA, rps2s_pos3 = 15870-16296\3;
				DNA, rps19s_pos1pos2 = 22960-23238\3, 22961-23238\3	DNA, rps3s_pos1 = 16297-17397\3;
				DNA, rps19s_pos3 = 22962-23238\3	DNA, rps3s_pos2 = 16298-17397\3;
				DNA, rpl5s_pos1pos2 = 23239-23769\3, 23240-23769\3	DNA, rps3s_pos3 = 16299-17397\3;
				DNA, rpl5s_pos3 = 23241-23769\3	DNA, rpl2s_pos1 = 17398-17550\3;
				DNA, rps12s_pos1pos2 = 23770-24132\3, 23771-24132\3	DNA, rpl2s_pos2 = 17399-17550\3;
				DNA, rps12s_pos3 = 23772-24132\3	DNA, rpl2s_pos3 = 17400-17550\3;
				DNA, nad7s_pos1pos2 = 24133-25314\3, 24134-25314\3	DNA, nad4ls_pos1 = 17551-17850\3;
				DNA, nad7s_pos3 = 24135-25314\3	DNA, nad4ls_pos2 = 17552-17850\3;
				DNA, atp8s_pos1pos2 = 25315-25557\3, 25316-25557\3	DNA, nad4ls_pos3 = 17553-17850\3;
				DNA, atp8s_pos3 = 25317-25557\3	DNA, cox1s_pos1 = 17851-19416\3;
				DNA, atp1s_pos1pos2 = 25558-27114\3, 25559-27114\3	DNA, cox1s_pos2 = 17852-19416\3;
				DNA, atp1s_pos3 = 25560-27114\3	DNA, cox1s_pos3 = 17853-19416\3;
					DNA, rps1s_pos1 = 19417-19746\3;
					DNA, rps1s_pos2 = 19418-19746\3;
					DNA, rps1s_pos3 = 19419-19746\3;
					DNA, rps11s_pos1 = 19747-20103\3;
					DNA, rps11s_pos2 = 19748-20103\3;
					DNA, rps11s_pos3 = 19749-20103\3;
					DNA, rps7s_pos1 = 20104-20577\3;
					DNA, rps7s_pos2 = 20105-20577\3;
					DNA, rps7s_pos3 = 20106-20577\3;
					DNA, atp9s_pos1 = 20578-20799\3;
					DNA, atp9s_pos2 = 20579-20799\3;
					DNA, atp9s_pos3 = 20580-20799\3;
					DNA, ccmfcs_pos1 = 20800-21663\3;
					DNA, ccmfcs_pos2 = 20801-21663\3;
					DNA, ccmfcs_pos3 = 20802-21663\3;
					DNA, ccmcs_pos1 = 21664-22446\3;
					DNA, ccmcs_pos2 = 21665-22446\3;
					DNA, ccmcs_pos3 = 21666-22446\3;
					DNA, ccmbs_pos1 = 22447-22959\3;
					DNA, ccmbs_pos2 = 22448-22959\3;
					DNA, ccmbs_pos3 = 22449-22959\3;
					DNA, rps19s_pos1 = 22960-23238\3;
					DNA, rps19s_pos2 = 22961-23238\3;
					DNA, rps19s_pos3 = 22962-23238\3;
					DNA, rpl5s_pos1 = 23239-23769\3;
					DNA, rpl5s_pos2 = 23240-23769\3;
					DNA, rpl5s_pos3 = 23241-23769\3;
					DNA, rps12s_pos1 = 23770-24132\3;
					DNA, rps12s_pos2 = 23771-24132\3;
					DNA, rps12s_pos3 = 23772-24132\3;
					DNA, nad7s_pos1 = 24133-25314\3;
					DNA, nad7s_pos2 = 24134-25314\3;
					DNA, nad7s_pos3 = 24135-25314\3;
					DNA, atp8s_pos1 = 25315-25557\3;
					DNA, atp8s_pos2 = 25316-25557\3;
					DNA, atp8s_pos3 = 25317-25557\3;
					DNA, atp1s_pos1 = 25558-27114\3;
					DNA, atp1s_pos2 = 25559-27114\3;
					DNA, atp1s_pos3 = 25560-27114\3;

## Sheet: S7
Supplemental Table 7 Alternative topology test
Constraind trees	bp-RELL	p-KH	p-SH	c-ELW	p-AU
Bryophytes_para	0.124 +	0.521 +	0.883 +	0.25 +	0.534 +
Bryophytes_mono	0.00035 -	0.00065 -	0.083 +	0.000352 -	0.000282 -
Charophyceae_sister	0.222 +	0.521 +	0.883 +	0.25 +	0.478 +
Zygnematophyceae_sister	0 -	0 -	0 -	5.91e-74 -	4.31e-62 -
Note: bp-RELL: bootstrap proportion using RELL method. p-KH: p-value of one-sided Kishino-Hasegawa test. p-SH: p-value of Shimodaira-Hasegawa test. c-ELW: Expected Likelihood Weight. p-AU: p-value of approximately unbiased (AU) test. Plus signs (+) denote the 95% confidence sets. Minus (-) signs denote significant exclusion. All tests performed 20000 resamplings using the RELL method.

## Sheet: S8
Supplemental Table 8 all fossils calibrations uesd for main dataset
Nodes	seven (sub)strategies used for main dataset				Clade	Minimum providing fossil	Min. date (Ma)	Max. date (Ma)	References
567	StrategyA1,A2		StrategyB1,B3,B4	StrategyB2	Crown Viridiplantae	Tetrahedraletes cf. medinensis	469	1891	Rubenstein, C.V., Gerrienne, P., Puente de la, G. S., Astini, R.A., and Steemans, P., 2010. Early Middle Ordovician evidence for land plants in Argentina (eastern Gondwana). New Phytologist, 188: 365-369.
567		StrategyA3			Crown Viridiplantae	Proterocladus antiquus	940.4	1891	Tang, Q., Pang, K., Yuan, X. et al. A one-billion-year-old multicellular chlorophyte. Nat Ecol Evol 4, 543–549 (2020).
568	StrategyA1,A2	StrategyA3	StrategyB1,B3,B4	StrategyB2	Stem Embryophyta	Tetrahedraletes cf. medinensis	469	1891	Rubenstein, C.V., Gerrienne, P., Puente de la, G. S., Astini, R.A., and Steemans, P., 2010. Early Middle Ordovician evidence for land plants in Argentina (eastern Gondwana). New Phytologist, 188: 365-369.
1094			StrategyB1,B3,B4	StrategyB2	Crown Chlorophyta	Palaeocymopolia silurica	438.3	1891	Mastik, V., Tinn, O., 2015. New dasycladalean algal species from the Kalana Lagerstätte (Silurian, Estonia).Journal of Paleontology, 89: 262 – 268.
1113			StrategyB1,B3,B4		Stem Prasinophyceae	Pterospermella	1200	1891	Nie Y, Foster CSP, Zhu T, Yao R, Duchêne DA, Ho SYW, Zhong B. 2020. Accounting for Uncertainty in the Evolutionary Timescale of Green Plants Through Clock-Partitioning and Fossil Calibration Strategies. Systematic Biology 69:1–17.
1095			StrategyB1,B3,B4		Crown core Chlorophyta	Palaeastrum	750	1891	Butterfield N.J., Knoll A.H., Swett K. 1994. Paleobiology of the Neoproterozoic Svanbergfjellet Formation, Spitsbergen. Fossils Strata. 34:1–84.
1089			StrategyB1,B3,B4		Crown Charophyceae	Trochiliscus sp.	405	1891	Wang Q., Yang, J., Lu H. 2003. Late Paleozoic charophyte assemblages of China. ActaMicropalaeontol. Sin. 20:199–212.
1090			StrategyB1,B3,B4	StrategyB2	Crown Zygnematales	Tetraporina	346.3	1891	Mullins G.L., Servais T. 2008. The diversity of the Carboniferous phytoplankton. Rev. Paleobot. Palynol. 149:29–49.
574	StrategyA1,A2	StrategyA3	StrategyB1,B3,B4	StrategyB2	Crown Embryophyta	Cooksonia cf. pertoni	427	515.5/1042	[1]Edwards, D., Feehan, J., Smith, D.G., 1983. A late Wenlock flora from Co. Tipperary, Ireland. Botanical Journal of the Linnean Society, 86: 19 – 36. [2]Edwards, D., Feehan, J., 1980. Records of Cooksonia-type sporangia from late Wenlock strata in Ireland. Nature,287: 41 – 42. [3]Morris JL, Puttick MN, Clark JW, Edwards D, Kenrick P, Pressel S, Wellman CH, Yang Z, Schneider H, Donoghue PCJ. 201…
575	StrategyA1,A2	StrategyA3	StrategyB1,B3,B4	StrategyB2	Crown Stomatophyta	Cooksonia cf. pertoni	427	515.5/1042
576	StrategyA1,A2	StrategyA3	StrategyB1,B3,B4	StrategyB2	Stem Tracheophyta	Cooksonia cf. pertoni	427	515.5/1042
1030	StrategyA1,A2	StrategyA3	StrategyB1,B3,B4	StrategyB2	Crown Marchantiophyta(Liverworts)	Riccardiothallus devonicus	405	515.5/1042	Guo, C.-Q., Edwards, D., Wu, P.-C., Duckett, J.G., 2012. Riccardiothallus devonicus gen. et sp. nov., the earliest simple thalloid liverwort from the Lower Devonian of Yunnan, China. Review of Palaeobotany and Palynology, 176 – 177: 35 – 40.
1034			StrategyB1,B3,B4	StrategyB2	Stem Jungermanniopsida	Metzgeriothallus sharonae	383	515.5/1042	[1] Feldberg, K., S. R. Gradstein, C. Gröhn, J. Heinrichs †, M. Von Konrat, Y. S. Mamontov, M. A. M. Renner, et al. 2021. Checklist of fossil liverworts suitable for calibrating phylogenetic reconstructions. Bryophyte Diversity and Evolution 43: 14–71.
1035	StrategyA1,A2	StrategyA3	StrategyB1,B3,B4	StrategyB2	Stem Marchantiales	Marchantites cyathodoides	227	515.5/1042	[1]Townrow, J.A., 1959. Two Triassic bryophytes from South Africa. Journal of South African Botany 25: 1 -22. [2]Anderson, H.M., 1976. A review of the Bryophyta from the Upper Triassic Molteno Formation, Karroo Basin,South Africa. Palaeont. Afr., 19: 21 – 30.
1052			StrategyB1,B3,B4	StrategyB2	Stem Jungermanniidae	Cheirorhiza brittae	143.1	515.5/1042	Krassilov V.A. 1973 Mesozoic bryophytes from the Bureja Basin, Far East of the USSR. Palaeontographica Abteilung B, 95-105.
1047			StrategyB1,B3,B4	StrategyB2	Stem Pelliidae	Pellites hamiensis	167	515.5/1042	Li R., Li X., Deng S., Sun B. 2020 Morphology and microstructure of Pellites hamiensis nov. sp., a Middle Jurassic liverwort from northwestern China and its evolutionary significance. Geobios.
1059			StrategyB1,B3,B4	StrategyB2	Stem Jungermanniales	Diettertia montanensis	112.8	515.5/1042	Schuster R.M., Janssens J.A. 1989 On Diettertia, an isolated Mesozoic member of the Jungermanniales. Review of palaeobotany and palynology 57(3-4), 277-287.
1085			StrategyB1,B3,B4	StrategyB2	Crown Porellales	Gackstroemia cretacea	98.17	515.5/1042	Heinrichs J., Schäfer-Verwimp A., Feldberg K., Schmidt A.R. 2014 The extant liverwort Gackstroemia (Lepidolaenaceae, Porellales) in Cretaceous amber from Myanmar. Review of Palaeobotany and Palynology 203, 48-52.
1086			StrategyB1,B3,B4	StrategyB2	Stem Frullaniaceae	Frullania cretacea	98.17	515.5/1042	Cruickshank R., Ko K. 2003 Geology of an amber locality in the Hukawng Valley, northern Myanmar. Journal of asian earth Sciences 21(5), 441-455.
1072			StrategyB1,B3,B4	StrategyB2	Stem Plagiochila asplenioides	Plagiochila groehnii	34	515.5/1042	Grolle, R. & Heinrichs, J. Eocene Plagiochila groehnii sp. nov. - The first representative of Plagiochilaceae in Baltic amber. Cryptogam. Bryol. 24, 289–293 (2003).
1065			StrategyB1,B3,B4	StrategyB2	Crowm Scapaniaceae	Scapania hoffeinsiana	34	515.5/1042	Grolle, R. & Schmidt, A. A fossil Scapania (Hepaticae) with perianth and capsule in Bitterfeld amber (Eocene) from Germany. Bryologist 104, 362–366 (2001).
848			StrategyB1,B3,B4	StrategyB2	Crown Anthocerotaceae	Anthoceros sp.	116.59	515.5/1042	Villarreal J.C., Renner S.S. 2012 Hornwort pyrenoids, carbon-concentrating structures, evolved and were lost at least five times during the last 100 million years. Proceedings of the National Academy of Sciences 109(46), 18873-18878.
850	StrategyA1,A2	StrategyA3	StrategyB1,B3,B4	StrategyB2	Crown Bryophyta(Moss)	Sphagnales	330.7	515.5/1042	Hübers, M., Kerp, H., 2012. Oldest known mosses discovered in Mississippian (late Visean) strata of Germany. Geology, 40 (8): 755 – 758 .
866	StrategyA1,A2	StrategyA3	StrategyB1,B3,B4	StrategyB2	Stem Polytrichopsida	Palaeocampylopus buragoase	271.8	515.5/1042	Ignatov, M.S., Shcherbakov, D.E., 2009. A new fossil moss from the Lower Permian of the Russian Far East. Arctoa, 18: 201 – 212.
874	StrategyA1,A2	StrategyA3	StrategyB1,B3,B4	StrategyB2	Crown Bryopsida	Capimirinus riopretensis	268.3	515.5/1042	Christiano de Souza, I.C., Branco, F.S.R., Vargas, Y.L. 2012. Permian bryophytes of Western Gondwanaland from the Paraná Basin in Brazil. Palaeontology, 55: 229 – 241.
869			StrategyB1,B3,B4	StrategyB2	Stem Polytrichum	Eopolytrichum antiquum	82.9	515.5/1042	[1]Konopka A.S., Herendeen P.S., Merrill G.L.S., Crane P.R. 1997 Sporophytes and gametophytes of Polytrichaceae from the Campanian (Late Cretaceous) of Georgia, USA. International Journal of Plant Sciences 158(4), 489-499.
919			StrategyB1,B3,B4	StrategyB2	Stem Bryidae	Ignatievia papillosa	251	515.5/1042	Ignatov, M.S. (1990) Upper Permian mosses from the Russia Platform. Palaeontographica Abteilung B, 217: 147–189 + Pl. 1–9.
886			StrategyB1,B3,B4	StrategyB2	Crown Dicranaceae	Campylopodium allonense	83.6	515.5/1042	Müller, C. (1848) Synopsis Muscorum Frondosorum omnium hucusque Cognitorum, Vol. 1, fasc. 3. Alb. Foerstner, Berlin, pp. 321–480.
896			StrategyB1,B3,B4	StrategyB2	Stem Grimmiaceae	Tricarinella crassiphylla	136	515.5/1042	Savoretti, A., Bippus, A.C., Stockey, R.A., Rothwell, G.W. & Tomescu, A.M.F. (2018) Grimmiaceae in the Early Cretaceous: Tricarinella crassiphylla gen. et sp. nov. and the value of anatomically preserved bryophytes. Annals of Botany (Oxford), n.s. 121 (7): 1275–1286.
881			StrategyB1,B3,B4	StrategyB2	Stem Dicranales	Unnamed Leucobryaceae	136	515.5/1042	Tomescu, A. M. F. The Early Cretaceous Apple Bay flora of Vancouver Island: a hotspot of fossil bryophyte diversity. Botany 94, 683–695 (2016).
961			StrategyB1,B3,B4	StrategyB2	Stem Hypnodendrales	Vetiplanaxis espinosus	98	515.5/1042	Hedenäs, L., Heinrichs, J. & Schmidt, A. R. Bryophytes of the Burmese amber forest: Amending and expanding the circumscription of the Cretaceous moss genus Vetiplanaxis. Rev. Palaeobot. Palynol. 209, 1–10 (2014).
867			StrategyB1,B3,B4	StrategyB2	Stem Polytrichaceae	Meantoinea alophosioides	136	515.5/1042	Bippus, A. C., Stockey, R. A., Rothwell, G. W. & Tomescu, A. M. F. Extending the fossil record of Polytrichaceae: Early Cretaceous Meantoinea alophosioides gen. et sp. nov., permineralized gametophytes with gemma cups from Vancouver Island. Am. J. Bot. 104,
869			StrategyB1,B3,B4	StrategyB2	Crown Atrichum + Polytrichum	Eopolytrichum antiquum	83.6	515.5/1042	Konopka, A. S., Herendeen, P. S., Merrill, G. L. S. & Crane, P. R. Sporophytes and gametophytes of Polytrichaceae from the Campanian (Late Cretaceous) of Georgia, USA. Int. J. Plant Sci. 158, 489–499 (1997).
934			StrategyB1,B3,B4	StrategyB2	Stem Pyrrhobryum	Pyrrhobryum sp.	34	515.5/1042	Frahm, J. P. Die Laubmoosflora des Baltischen Bernsteinwaldes. weissdorn-verlag (2010).
925			StrategyB1,B3,B4	StrategyB2	Stem Mniaceae	Rhizomnium dentatum	34	515.5/1042	Heinrichs, J., Hedenäs, L., Schäfer-Verwimp, A., Feldberg, K. & Schmidt, A. R. An in situ preserved moss community in Eocene Baltic amber. Rev. Palaeobot. Palynol. 210, 113–118 (2014).
577	StrategyA1,A2	StrategyA3	StrategyB1,B3,B4	StrategyB2	Stem Lycopodiophyta	Zosterophyllum sp.	420.7	451	Kotyk, M.E., Basinger, J.F., Gensel, P.G., de Frietas, T.A., 2002. Morphologically complex plant microfossils from the Late Silurian of Arctic Canada. American Journal of Botany, 89 (6): 1004 – 1013.
578	StrategyA1,A2	StrategyA3	StrategyB1,B3,B4	StrategyB2	Crown Euphyllophyta	Rellimia thomsonii	385.57	451	Bonamo, P.M., 1977. Rellimia thomsonii (Progymnospermopsida) from the Middle Devonian of New York State. American Journal of Botany, 64 (10): 1272 – 1285.
844			StrategyB1,B3,B4	StrategyB2	Stem Ophioglossales	Botrychium	56.0	451	Rothwell, G.W., Stockey, R.A., 1989. Fossil Ophioglossales in the Paleocene of western North America. American Journal of Botany, 76: 637 – 644.
579	StrategyA1,A2	StrategyA3	StrategyB1,B3,B4	StrategyB2	Crown Spermatophyta	Cordaixylon iowensis	308.14	365629	Trivett, M.L., 1992. Growth, architecture, structure, and relationships of Cordaixylon iowensis nov. comb. (Cordaitales). International Journal of Plant Sciences, 153, 273 – 287.
800	StrategyA1,A2	StrategyA3	StrategyB1,B3,B4	StrategyB2	Crown Pinopsida	Araucarities rudicula	213	321.38	[1]Calder, M.G. 1953. A coniferous petrified forest in Patagonia. Bulletin of the British Museum (Natural History): Geology, 2: 99 – 138. [2]Stockey, R.A., 1975. Seeds and embryos of Araucaria mirabilis. American Journal of Botany, 62: 856 – 868. [3]Stockey, R.A., 1978. Reproductive biology of Cerro Cuadrado fossil conifers: Ontogeny and reproductive strategies in Araucaria mirabilis (Spegazzini)…
785	StrategyA1,A2	StrategyA3	StrategyB1,B3,B4	StrategyB2	Crown Acrogymnospermae	Cordaixylon iowensis	308.14	365629	Trivett, M. L. Growth, architecture, structure, and relationships of Cordaixylon iowensis nov comb (Cordaitales). Int. J. Plant Sci. 153, 273–287 (1992).
820			StrategyB1,B3,B4	StrategyB2	Stem Taxaceae	Palaeotaxus rediviva	201.2	321.48	Florin, R. On Jurassic taxads and conifers from north-western Europe and Eastern Greenland. Acta Horti Bergiani 17, 257–402 (1958).
830			StrategyB1,B3,B4	StrategyB2	Crown Cunninghamia-Juniperus	Chamaeocyparis corpulenta	83.2	321.48	McIver E. 1994 An early Chamaecyparis (Cupressaceae) from the Late Cretaceous of Vancouver Island, British Columbia, Canada. Canadian journal of botany 72(12), 1787-1796.
809			StrategyB1,B3,B4	StrategyB2	Crown Pinus-Cedrus	Pinus yorkshirensis	129	321.48	Klymiuk, A. A. & Stockey R. A. A lower Cretaceous (Valanginian) seed cone provides the earliest fossil record for Picea (Pinaceae). Am. J. Bot. 99, 1069–1082.
580	StrategyA1,A2	StrategyA3	StrategyB1,B3,B4	StrategyB2	Crown Angiospermae	Tricolpate pollen	125	247.2	Hughes, N. F., McDougall, A.B., 1990. Barremian–Aptian angiospermid pollen records from southern England. Review of Palaeobotany and Palynology, 65: 145 – 151.
581	StrategyA1,A2	StrategyA3	StrategyB1,B3,B4	StrategyB2	Crown Nymphaeales-[Austrobaileyales + Mesangiospermae]	Tricolpate pollen	125	247.2	Hughes, N. F., McDougall, A.B., 1990. Barremian–Aptian angiospermid pollen records from southern England. Review of Palaeobotany and Palynology, 65: 145 – 151.
583	StrategyA1,A2	StrategyA3	StrategyB1,B3,B4	StrategyB2	Crown Mesangiospermae	Tricolpate pollen	125	247.2	Hughes, N. F., McDougall, A.B., 1990. Barremian–Aptian angiospermid pollen records from southern England. Review of Palaeobotany and Palynology, 65: 145 – 151.
763	StrategyA1,A2	StrategyA3	StrategyB1,B3,B4	StrategyB2	Crown Magnoliids/stem Winteraceae (Canellales)	Walkeripollis gabonensis	125	247.2	Massoni J, Doyle J, Sauquet H. 2015. Fossil calibration of Magnoliidae, an ancient lineage of angiosperms.Palaeontologia Electronica: 18.1.2FC.
776	StrategyA1,A2	StrategyA3	StrategyB1,B3,B4	StrategyB2	Stem Saururus	Saururus tuckerae	44.3	247.2	Smith, S.Y., Stockey, R.A., 2007. Establishing a fossil record for the perianthless Piperales: Saururus tuckerae sp.nov. (Saururaceae) from the Middle Eocene Princeton Chert. American Journal of Botany, 94: 1642 – 1657.
585	StrategyA1,A2	StrategyA3	StrategyB1,B3,B4	StrategyB2	stem Eudicotyledoneae	Teixeiraea lusitanica	110.8	128.63	von Balthazar M, Pedersen KR, Friis EM. 2005. Teixeiraea lusitanica, a new fossil flower from the Early Cretaceous of Portugal with affinities to Ranunculales. Plant Systematics and Evolution 255: 55–75.
734	StrategyA1,A2	StrategyA3	StrategyB1,B3,B4	StrategyB2	Crown Monocotyledoneae	Liliacidites sp. A	113	128.63	[1]Hickey, L.J., Doyle, J.A., 1977. Early Cretaceous fossil evidence for angiosperm evolution. Botanical Review, 43:1 – 104 [2] Doyle, J.A., Endress, P.K., Upchurch, G.R., Jr., 2008. Early Cretaceous monocots: a phylogenetic evaluation. Sbornik Narodniho Muzea v Praze Rada B Prirodni Vedy, 64: 59 – 87. [3] Hochuli, P.A., Heimhofer, U., Weissert, H., 2006. Timing of early angiosperm radiation: rec…
590			StrategyB1,B3,B4	StrategyB2	Crown Rosids minus Vitales	Paleoclusia chevalieri	86.3	128.63	Crepet WL, Nixon KC. 1998. Fossil Clusiaceae from the Late Cretaceous (Turonian) of New Jersey and implications regarding the history of bee pollination. American Journal of Botany 85: 1122–1133.
696			StrategyB1,B3,B4	StrategyB2	Crown Asteraceae	Raiguenrayun cura	47.46	128.63	Barreda VD, Palazzesi L, Katinas L, Crisci J V, Tellería MC, Bremer K, Passala MG, Bechis F, Corsolini R. 2012. An extinct Eocene taxon of the daisy family (Asteraceae): evolutionary, ecological and biogeographical implications. Annals of Botany 109: 127–134.
729			StrategyB1,B3,B4	StrategyB2	Crown Ericales	Paleoenkianthus sayrevillensis	86.3	128.63	Nixon KC, Crepet WL. 1993. Late Cretaceous fossil flowers of Ericalean affinity. American Journal of Botany 80: 616–623.
665			StrategyB1,B3,B4	StrategyB2	Crown Salicaceae	Populus tidwelli	48.5	128.63	Manchester SR, Judd WS, Handley B. 2006. Foliage and Fruits of Early Poplars (Salicaceae: Populus ) from the Eocene of Utah, Colorado, and Wyoming. International Journal of Plant Sciences 167: 897–908.
741			StrategyB1,B3,B4	StrategyB2	Crown Arecales-Poales	Sabalites carolinensis	83.6	128.63	Iles WJD, Smith SY, Gandolfo MA, Graham SW. 2015. Monocot fossils suitable for molecular dating analyses. Botanical Journal of the Linnean Society 178: 346–374.

## Sheet: S9
Supplemental Table 9 all fossils calibrations uesd for accessory dataset
Nodes	Four strategies used for accessory dataset				Clade	Minimum providing fossil	Min. date (Ma)	Max. date (Ma)	References
209	Strategy 1	Strategy 3	Strategy 2	Strategy 4	Crown Viridiplantae	Proterocladus antiquus	940.4	1891	Tang, Q., Pang, K., Yuan, X. et al. A one-billion-year-old multicellular chlorophyte. Nat Ecol Evol 4, 543–549 (2020).
210	Strategy 1	Strategy 3	Strategy 2	Strategy 4	Stem Embryophyta	Tetrahedraletes cf. medinensis	469	1891	Rubenstein, C.V., Gerrienne, P., Puente de la, G. S., Astini, R.A., and Steemans, P., 2010. Early Middle Ordovician evidence for land plants in Argentina (eastern Gondwana). New Phytologist, 188: 365-369.
396	Strategy 1	Strategy 3	Strategy 2	Strategy 4	Crown Chlorophyta	Palaeocymopolia silurica	438.3	1891	Mastik, V., Tinn, O., 2015. New dasycladalean algal species from the Kalana Lagerstätte (Silurian, Estonia).Journal of Paleontology, 89: 262 – 268.
392	Strategy 1				Crown Zygnematales	Tetraporina	346.3	1891	Mullins G.L., Servais T. 2008. The diversity of the Carboniferous phytoplankton. Rev. Paleobot. Palynol. 149:29–49.
216	Strategy 1	Strategy 3	Strategy 2	Strategy 4	Crown Embryophyta	Cooksonia cf. pertoni	427	515.5/1042	[1]Edwards, D., Feehan, J., Smith, D.G., 1983. A late Wenlock flora from Co. Tipperary, Ireland. Botanical Journal of the Linnean Society, 86: 19 – 36. [2]Edwards, D., Feehan, J., 1980. Records of Cooksonia-type sporangia from late Wenlock strata in Ireland. Nature,287: 41 – 42. [3]Morris JL, Puttick MN, Clark JW, Edwards D, Kenrick P, Pressel S, Wellman CH, Yang Z, Schneider H, Donoghue PCJ. 201…
217	Strategy 1	Strategy 3	Strategy 2	Strategy 4	Crown Stomatophyta	Cooksonia cf. pertoni	427	515.5/1042
218	Strategy 1	Strategy 3	Strategy 2	Strategy 4	Stem Tracheophyta	Cooksonia cf. pertoni	427	515.5/1042
371	Strategy 1	Strategy 3	Strategy 2	Strategy 4	Crown Marchantiophyta(Liverworts)	Riccardiothallus devonicus	405	515.5/1042	Guo, C.-Q., Edwards, D., Wu, P.-C., Duckett, J.G., 2012. Riccardiothallus devonicus gen. et sp. nov., the earliest simple thalloid liverwort from the Lower Devonian of Yunnan, China. Review of Palaeobotany and Palynology, 176 – 177: 35 – 40.
373	Strategy 1	Strategy 3	Strategy 2		Stem Jungermanniopsida	Metzgeriothallus sharonae	383	515.5/1042	[1] Feldberg, K., S. R. Gradstein, C. Gröhn, J. Heinrichs †, M. Von Konrat, Y. S. Mamontov, M. A. M. Renner, et al. 2021. Checklist of fossil liverworts suitable for calibrating phylogenetic reconstructions. Bryophyte Diversity and Evolution 43: 14–71.
374	Strategy 1		Strategy 2		Stem Marchantiales	Marchantites cyathodoides	227	515.5/1042	[1]Townrow, J.A., 1959. Two Triassic bryophytes from South Africa. Journal of South African Botany 25: 1 -22. [2]Anderson, H.M., 1976. A review of the Bryophyta from the Upper Triassic Molteno Formation, Karroo Basin,South Africa. Palaeont. Afr., 19: 21 – 30.
380	Strategy 1		Strategy 2		Stem Jungermanniidae	Cheirorhiza brittae	143.1	515.5/1042	Krassilov V.A. 1973 Mesozoic bryophytes from the Bureja Basin, Far East of the USSR. Palaeontographica Abteilung B, 95-105.
376	Strategy 1		Strategy 2		Stem Pelliidae	Pellites hamiensis	167	515.5/1042	Li R., Li X., Deng S., Sun B. 2020 Morphology and microstructure of Pellites hamiensis nov. sp., a Middle Jurassic liverwort from northwestern China and its evolutionary significance. Geobios.
385	Strategy 1		Strategy 2		Stem Jungermanniales	Diettertia montanensis	112.8	515.5/1042	Schuster R.M., Janssens J.A. 1989 On Diettertia, an isolated Mesozoic member of the Jungermanniales. Review of palaeobotany and palynology 57(3-4), 277-287.
389	Strategy 1				Crown Porellales	Gackstroemia cretacea	98.17	515.5/1042	Heinrichs J., Schäfer-Verwimp A., Feldberg K., Schmidt A.R. 2014 The extant liverwort Gackstroemia (Lepidolaenaceae, Porellales) in Cretaceous amber from Myanmar. Review of Palaeobotany and Palynology 203, 48-52.
390	Strategy 1				Stem Frullaniaceae	Frullania cretacea	98.17	515.5/1042	Cruickshank R., Ko K. 2003 Geology of an amber locality in the Hukawng Valley, northern Myanmar. Journal of asian earth Sciences 21(5), 441-455.
388	Strategy 1				Stem Plagiochila asplenioides	Plagiochila groehnii	34	515.5/1042	Grolle, R. & Heinrichs, J. Eocene Plagiochila groehnii sp. nov. - The first representative of Plagiochilaceae in Baltic amber. Cryptogam. Bryol. 24, 289–293 (2003).
387	Strategy 1				Crowm Scapaniaceae	Scapania hoffeinsiana	34	515.5/1042	Grolle, R. & Schmidt, A. A fossil Scapania (Hepaticae) with perianth and capsule in Bitterfeld amber (Eocene) from Germany. Bryologist 104, 362–366 (2001).
314	Strategy 1		Strategy 2		Crown Anthocerotaceae	Anthoceros sp.	116.59	515.5/1042	Villarreal J.C., Renner S.S. 2012 Hornwort pyrenoids, carbon-concentrating structures, evolved and were lost at least five times during the last 100 million years. Proceedings of the National Academy of Sciences 109(46), 18873-18878.
316	Strategy 1	Strategy 3	Strategy 2	Strategy 4	Crown Bryophyta(Moss)	Sphagnales	330.7	515.5/1042	Hübers, M., Kerp, H., 2012. Oldest known mosses discovered in Mississippian (late Visean) strata of Germany. Geology, 40 (8): 755 – 758 .
325	Strategy 1	Strategy 3	Strategy 2		Stem Polytrichopsida	Palaeocampylopus buragoase	271.8	515.5/1042	Ignatov, M.S., Shcherbakov, D.E., 2009. A new fossil moss from the Lower Permian of the Russian Far East. Arctoa, 18: 201 – 212.
328	Strategy 1	Strategy 3	Strategy 2		Crown Bryopsida	Capimirinus riopretensis	268.3	515.5/1042	Christiano de Souza, I.C., Branco, F.S.R., Vargas, Y.L. 2012. Permian bryophytes of Western Gondwanaland from the Paraná Basin in Brazil. Palaeontology, 55: 229 – 241.
327	Strategy 1				Stem Polytrichum	Eopolytrichum antiquum	82.9	515.5/1042	[1]Konopka A.S., Herendeen P.S., Merrill G.L.S., Crane P.R. 1997 Sporophytes and gametophytes of Polytrichaceae from the Campanian (Late Cretaceous) of Georgia, USA. International Journal of Plant Sciences 158(4), 489-499.
344	Strategy 1		Strategy 2		Stem Bryidae	Ignatievia papillosa	251	515.5/1042	Ignatov, M.S. (1990) Upper Permian mosses from the Russia Platform. Palaeontographica Abteilung B, 217: 147–189 + Pl. 1–9.
337	Strategy 1				Crown Dicranaceae	Campylopodium allonense	83.6	515.5/1042	Müller, C. (1848) Synopsis Muscorum Frondosorum omnium hucusque Cognitorum, Vol. 1, fasc. 3. Alb. Foerstner, Berlin, pp. 321–480.
339	Strategy 1				Stem Grimmiaceae	Tricarinella crassiphylla	136	515.5/1042	Savoretti, A., Bippus, A.C., Stockey, R.A., Rothwell, G.W. & Tomescu, A.M.F. (2018) Grimmiaceae in the Early Cretaceous: Tricarinella crassiphylla gen. et sp. nov. and the value of anatomically preserved bryophytes. Annals of Botany (Oxford), n.s. 121 (7): 1275–1286.
335	Strategy 1		Strategy 2		Stem Dicranales	Unnamed Leucobryaceae	136	515.5/1042	Tomescu, A. M. F. The Early Cretaceous Apple Bay flora of Vancouver Island: a hotspot of fossil bryophyte diversity. Botany 94, 683–695 (2016).
358	Strategy 1		Strategy 2		Stem Hypnodendrales	Vetiplanaxis espinosus	98	515.5/1042	Hedenäs, L., Heinrichs, J. & Schmidt, A. R. Bryophytes of the Burmese amber forest: Amending and expanding the circumscription of the Cretaceous moss genus Vetiplanaxis. Rev. Palaeobot. Palynol. 209, 1–10 (2014).
326	Strategy 1				Stem Polytrichaceae	Meantoinea alophosioides	136	515.5/1042	Bippus, A. C., Stockey, R. A., Rothwell, G. W. & Tomescu, A. M. F. Extending the fossil record of Polytrichaceae: Early Cretaceous Meantoinea alophosioides gen. et sp. nov., permineralized gametophytes with gemma cups from Vancouver Island. Am. J. Bot. 104,
351	Strategy 1				Stem Pyrrhobryum	Pyrrhobryum sp.	34	515.5/1042	Frahm, J. P. Die Laubmoosflora des Baltischen Bernsteinwaldes. weissdorn-verlag (2010).
349	Strategy 1				Stem Mniaceae	Rhizomnium dentatum	34	515.5/1042	Heinrichs, J., Hedenäs, L., Schäfer-Verwimp, A., Feldberg, K. & Schmidt, A. R. An in situ preserved moss community in Eocene Baltic amber. Rev. Palaeobot. Palynol. 210, 113–118 (2014).
219	Strategy 1	Strategy 3	Strategy 2	Strategy 4	Stem Lycopodiophyta	Zosterophyllum sp.	420.7	451	Kotyk, M.E., Basinger, J.F., Gensel, P.G., de Frietas, T.A., 2002. Morphologically complex plant microfossils from the Late Silurian of Arctic Canada. American Journal of Botany, 89 (6): 1004 – 1013.
220	Strategy 1	Strategy 3	Strategy 2		Crown Euphyllophyta	Rellimia thomsonii	385.57	451	Bonamo, P.M., 1977. Rellimia thomsonii (Progymnospermopsida) from the Middle Devonian of New York State. American Journal of Botany, 64 (10): 1272 – 1285.
310	Strategy 1		Strategy 2		Stem Ophioglossales	Botrychium	56.0	451	Rothwell, G.W., Stockey, R.A., 1989. Fossil Ophioglossales in the Paleocene of western North America. American Journal of Botany, 76: 637 – 644.
221	Strategy 1	Strategy 3	Strategy 2	Strategy 4	Crown Spermatophyta	Cordaixylon iowensis	308.14	365629	Trivett, M.L., 1992. Growth, architecture, structure, and relationships of Cordaixylon iowensis nov. comb. (Cordaitales). International Journal of Plant Sciences, 153, 273 – 287.
296	Strategy 1	Strategy 3	Strategy 2		Crown Pinopsida	Araucarities rudicula	213	321.38	[1]Calder, M.G. 1953. A coniferous petrified forest in Patagonia. Bulletin of the British Museum (Natural History): Geology, 2: 99 – 138. [2]Stockey, R.A., 1975. Seeds and embryos of Araucaria mirabilis. American Journal of Botany, 62: 856 – 868. [3]Stockey, R.A., 1978. Reproductive biology of Cerro Cuadrado fossil conifers: Ontogeny and reproductive strategies in Araucaria mirabilis (Spegazzini)…
291	Strategy 1	Strategy 3	Strategy 2	Strategy 4	Crown Acrogymnospermae	Cordaixylon iowensis	308.14	365629	Trivett, M. L. Growth, architecture, structure, and relationships of Cordaixylon iowensis nov comb (Cordaitales). Int. J. Plant Sci. 153, 273–287 (1992).
303	Strategy 1		Strategy 2		Stem Taxaceae	Palaeotaxus rediviva	201.2	321.48	Florin, R. On Jurassic taxads and conifers from north-western Europe and Eastern Greenland. Acta Horti Bergiani 17, 257–402 (1958).
298	Strategy 1				Crown Pinus-Cedrus	Pinus yorkshirensis	129	321.48	Klymiuk, A. A. & Stockey R. A. A lower Cretaceous (Valanginian) seed cone provides the earliest fossil record for Picea (Pinaceae). Am. J. Bot. 99, 1069–1082.
222	Strategy 1	Strategy 3	Strategy 2	Strategy 4	Crown Angiospermae	Tricolpate pollen	125	247.2	Hughes, N. F., McDougall, A.B., 1990. Barremian–Aptian angiospermid pollen records from southern England. Review of Palaeobotany and Palynology, 65: 145 – 151.
223	Strategy 1	Strategy 3	Strategy 2		Crown Nymphaeales-[Austrobaileyales + Mesangiospermae]	Tricolpate pollen	125	247.2	Hughes, N. F., McDougall, A.B., 1990. Barremian–Aptian angiospermid pollen records from southern England. Review of Palaeobotany and Palynology, 65: 145 – 151.
225	Strategy 1	Strategy 3	Strategy 2	Strategy 4	Crown Mesangiospermae	Tricolpate pollen	125	247.2	Hughes, N. F., McDougall, A.B., 1990. Barremian–Aptian angiospermid pollen records from southern England. Review of Palaeobotany and Palynology, 65: 145 – 151.
281	Strategy 1	Strategy 3	Strategy 2		Crown Magnoliids/stem Winteraceae (Canellales)	Walkeripollis gabonensis	125	247.2	Massoni J, Doyle J, Sauquet H. 2015. Fossil calibration of Magnoliidae, an ancient lineage of angiosperms.Palaeontologia Electronica: 18.1.2FC.
286	Strategy 1				Stem Saururus	Saururus tuckerae	44.3	247.2	Smith, S.Y., Stockey, R.A., 2007. Establishing a fossil record for the perianthless Piperales: Saururus tuckerae sp.nov. (Saururaceae) from the Middle Eocene Princeton Chert. American Journal of Botany, 94: 1642 – 1657.
227	Strategy 1	Strategy 3	Strategy 2		stem Eudicotyledoneae	Teixeiraea lusitanica	110.8	128.63	von Balthazar M, Pedersen KR, Friis EM. 2005. Teixeiraea lusitanica, a new fossil flower from the Early Cretaceous of Portugal with affinities to Ranunculales. Plant Systematics and Evolution 255: 55–75.
267	Strategy 1	Strategy 3	Strategy 2		Crown Monocotyledoneae	Liliacidites sp. A	113	128.63	[1]Hickey, L.J., Doyle, J.A., 1977. Early Cretaceous fossil evidence for angiosperm evolution. Botanical Review, 43:1 – 104 [2] Doyle, J.A., Endress, P.K., Upchurch, G.R., Jr., 2008. Early Cretaceous monocots: a phylogenetic evaluation. Sbornik Narodniho Muzea v Praze Rada B Prirodni Vedy, 64: 59 – 87. [3] Hochuli, P.A., Heimhofer, U., Weissert, H., 2006. Timing of early angiosperm radiation: rec…
232	Strategy 1	Strategy 3	Strategy 2		Crown Rosids minus Vitales	Paleoclusia chevalieri	86.3	128.63	Crepet WL, Nixon KC. 1998. Fossil Clusiaceae from the Late Cretaceous (Turonian) of New Jersey and implications regarding the history of bee pollination. American Journal of Botany 85: 1122–1133.
263	Strategy 1				Crown Ericales	Paleoenkianthus sayrevillensis	86.3	128.63	Nixon KC, Crepet WL. 1993. Late Cretaceous fossil flowers of Ericalean affinity. American Journal of Botany 80: 616–623.
247	Strategy 1				Crown Salicaceae	Populus tidwelli	48.5	128.63	Manchester SR, Judd WS, Handley B. 2006. Foliage and Fruits of Early Poplars (Salicaceae: Populus ) from the Eocene of Utah, Colorado, and Wyoming. International Journal of Plant Sciences 167: 897–908.
274	Strategy 1		Strategy 2		Crown Arecales-Poales	Sabalites carolinensis	83.6	128.63	Iles WJD, Smith SY, Gandolfo MA, Graham SW. 2015. Monocot fossils suitable for molecular dating analyses. Botanical Journal of the Linnean Society 178: 346–374.

## Sheet: S10
Supplemental Table 10 207selected taxons in accessory dataset
Names on tree	Scientific name	Lineages	Orders
Epirixanthes_elongata	Epirixanthes elongata	Angiospermae	Fabales
Glycine_max	Glycine max	Angiospermae	Fabales
Cucurbita_pepo	Cucurbita pepo	Angiospermae	Cucurbitales
Luffa_acutangula	Luffa acutangula	Angiospermae	Cucurbitales
Fagus_sylvatica	Fagus sylvatica	Angiospermae	Fagales
Morus_notabilis	Morus notabilis	Angiospermae	Rosales
Malus_domestica	Malus domestica	Angiospermae	Rosales
Corchorus_capsularis	Corchorus capsularis	Angiospermae	Malvales
Gossypium_raimondii	Gossypium raimondii	Angiospermae	Malvales
Carica_papaya	Carica papaya	Angiospermae	Brassicales
Arabidopsis_thaliana	Arabidopsis thaliana	Angiospermae	Brassicales
Sapindus_mukorossi	Sapindus mukorossi	Angiospermae	Sapindales
Citrus_sinensis	Citrus sinensis	Angiospermae	Sapindales
Euonymus_alatus	Euonymus alatus	Angiospermae	Celastrales
Manihot_esculenta	Manihot esculenta	Angiospermae	Malpighiales
Salix_cardiophylla	Salix cardiophylla	Angiospermae	Salicaceae
Populus_alba	Populus alba	Angiospermae	Salicaceae
Nepenthes_ventricosa	Nepenthes ventricosa	Angiospermae	Caryophyllales
Beta_vulgaris	Beta vulgaris	Angiospermae	Caryophyllales
Columellia_oblonga	Columellia oblonga	Angiospermae	Bruniales
Adoxaceae	Adoxaceae	Angiospermae	Dipsacales
Quintinia_verdonii	Quintinia verdonii	Angiospermae	Paracryphiales
Panax_quinquefolius	Panax quinquefolius	Angiospermae	Apiales
Daucus_carota	Daucus carota	Angiospermae	Apiales
Platycodon_grandiflorus	Platycodon grandiflorus	Angiospermae	Asterales
Helianthus_tuberosus	Helianthus tuberosus	Angiospermae	Asterales
Hesperelaea_palmeri	Hesperelaea palmeri	Angiospermae	Lamiales
Rotheca_serrata	Rotheca serrata	Angiospermae	Lamiales
Scyphiphora_hydrophyllacea	Scyphiphora hydrophyllacea	Angiospermae	Gentianales
Cynanchum_auriculatum	Cynanchum auriculatum	Angiospermae	Gentianales
Ipomoea_nil	Ipomoea nil	Angiospermae	Solanales
Solanum_lycopersicum	Solanum lycopersicum	Angiospermae	Solanales
Camellia_sinensis	Camellia sinensis	Angiospermae	Ericales
Aegiceras_corniculatum	Aegiceras corniculatum	Angiospermae	Ericales
Tolypanthus_maclurei	Tolypanthus maclurei	Angiospermae	Santalales
Malania_oleifera	Malania oleifera	Angiospermae	Santalales
Vitis_vinifera	Vitis vinifera	Angiospermae	Vitales
Nelumbo_nucifera	Nelumbo nucifera	Angiospermae	Proteales
Macadamia_integrifolia	Macadamia integrifolia	Angiospermae	Proteales
Aconitum_kusnezoffii	Aconitum kusnezoffii	Angiospermae	Ranunculales
Hepatica_maxima	Hepatica maxima	Angiospermae	Ranunculales
Stratiotes_aloides	Stratiotes aloides	Angiospermae	Alismatales
Petrosavia_stellaris	Petrosavia stellaris	Angiospermae	Petrosaviales
Zingiberaceae	Zingiberaceae	Angiospermae	Zingiberales
Commelinaceae	Commelinaceae	Angiospermae	Commelinales
Dioscoreaceae	Dioscoreaceae	Angiospermae	Dioscoreales
Pandanaceae	Pandanaceae	Angiospermae	Pandanales
Cocos_nucifera	Cocos nucifera	Angiospermae	Arecales
Phoenix_dactylifera	Phoenix dactylifera	Angiospermae	Arecales
Cyperus_esculentus	Cyperus esculentus	Angiospermae	Poales
Oryza_sativa	Oryza sativa	Angiospermae	Poales
Allium_cepa	Allium cepa	Angiospermae	Asparagales
Asparagus_officinalis	Asparagus officinalis	Angiospermae	Asparagales
Spirodela_polyrhiza	Spirodela polyrhiza	Angiospermae	Alismatales
Zostera_marina	Zostera marina	Angiospermae	Alismatales
Warburgia_ugandensis	Warburgia ugandensis	Angiospermae	Canellales
Saururus_chinensis	Saururus chinensis	Angiospermae	Piperales
Piper_longum	Piper longum	Angiospermae	Piperales
Chimonanthus_praecox	Chimonanthus praecox	Angiospermae	Laurales
Phoebe_sheareri	Phoebe sheareri	Angiospermae	Laurales
Annona_squamosa	Annona squamosa	Angiospermae	Magnoliales
Magnolia_biondii	Magnolia biondii	Angiospermae	Magnoliales
Chloranthus_serratus	Chloranthus serratus	Angiospermae	Chloranthales
Sarcandra_glabra	Sarcandra glabra	Angiospermae	Chloranthales
Ceratophyllum_demersum	Ceratophyllum demersum	Angiospermae	Ceratophyllales
Kadsura_longipedunculata	Kadsura longipedunculata	Angiospermae	Austrobaileyales
Illicium_verum	Illicium verum	Angiospermae	Austrobaileyales
Nymphaea_colorata	Nymphaea colorata	Angiospermae	Nymphaeales
Euryale_ferox	Euryale ferox	Angiospermae	Nymphaeales
Amborella_trichopoda	Amborella trichopoda	Angiospermae	Amborellales
Cycas_taitungensis	Cycas taitungensis	Acrogymnospermae	Cycas(Cycadales)/Cycadaceae
Cy_107	Cycas chevalieri	Acrogymnospermae	Cycas(Cycadales)/Cycadaceae
Ce_30	Ceratozamia hildae	Acrogymnospermae	Cycas(Cycadales)/Zamiaceae
Z_80	Zamia furfuracea	Acrogymnospermae	Cycas(Cycadales)/Zamiaceae
Ginkgo_biloba	Ginkgo biloba	Acrogymnospermae	Ginkgo
kib_4	Picea likiangensis	Acrogymnospermae	Pinales/Pinaceae
kib_5	Cedrus deodara	Acrogymnospermae	Pinales/Pinaceae
FLG_13	Pinus kwangtungensis	Acrogymnospermae	Pinales/Pinaceae
FLG_18	Cupressus funebris	Acrogymnospermae	Cupressales/Cupressaceae
FLG_28	Taxodium distichum	Acrogymnospermae	Cupressales/Cupressaceae
FLG_16	Torreya grandis	Acrogymnospermae	Cupressales/Taxaceae
FLG_02	Taxus chinensis	Acrogymnospermae	Cupressales/Taxaceae
FLG_12	Araucaria cunninghamii	Acrogymnospermae	Araucariales/Araucariaceae
FLG_07	Nageia nagi	Acrogymnospermae	Araucariales/Podocarpaceae
FLG_06	Podocarpus neriifolius	Acrogymnospermae	Araucariales/Podocarpaceae
FLG_27	Gnetum montanum	Acrogymnospermae	Gnetales/Gnetaceae
FLG_44	Welwitschia mirabilis 1	Acrogymnospermae	Gnetales/Welwitschiaceae
FLG_25	Ephedra equisetina	Acrogymnospermae	Gnetales/Ephedraceae
Ophioglossum_californicum	Ophioglossum californicum	Polypodiopsida	Ophioglossales
Psilotum_nudum	Psilotum nudum	Polypodiopsida	Psilotales
FLG_33	Sphaeropteris lepifera	Polypodiopsida	Cyatheales
FLG_45	Azolla imbricata	Polypodiopsida	Salviniales
Phlegmariurus_squarrosus	Phlegmariurus squarrosus	Lycopodiopsida	Lycopodiales
Leiosporoceros_dussii	Leiosporoceros dussii	Anthocerotaceae	Leiosporocerotales
Phaeoceros_laevis	Phaeoceros laevis	Anthocerotaceae	Notothyladales
Nothoceros_aenigmaticus	Nothoceros aenigmaticus	Anthocerotaceae	Dendrocerotales
Anthoceros_agrestis	Anthoceros agrestis	Anthocerotaceae	Anthocerotales
Anthoceros_punctatus	Anthoceros punctatus	Anthocerotaceae	Anthocerotales
Anthoceros_angustus	Anthoceros angustus	Anthocerotaceae	Anthocerotales
Takakia_ceratophylla	Takakia ceratophylla	Bryophyta	Takakiales
Sphagnum_palustre	Sphagnum palustre	Bryophyta	Sphagnales
Ambuchanania_	Ambuchanania	Bryophyta	Sphagnales
Andreaeobryum_macrosporum	Andreaeobryum macrosporum	Bryophyta	Andreaeobryales
Andreaea_wilsonii	Andreaea wilsonii	Bryophyta	Andreaeales
Andreaea_wangiana	Andreaea wangiana	Bryophyta	Andreaeales
Oedipodium_griffithianum	Oedipodium griffithianum	Bryophyta	Oedipodiales
Tetrodontium_brownianum	Tetrodontium brownianum	Bryophyta	Tetraphidales
Tetraphis_pellucida	Tetraphis pellucida	Bryophyta	Tetraphidales
Buxbaumia_aphylla	Buxbaumia aphylla	Bryophyta	Buxbaumiales
Diphyscium_3003	Diphyscium 3003	Bryophyta	Diphysciales
Catascopium_nigritum	Catascopium nigritum	Bryophyta	Catoscopiales
Scouleria_aquatica	Scouleria aquatica	Bryophyta	Scouleriales
Drummondia_prorepens	Drummondia prorepens	Bryophyta	Scouleriales Drummondiaceae
Bryoxiphium_norvegicum	Bryoxiphium norvegicum	Bryophyta	Bryoxiphiales
Leucoloma_rehmanii	Leucoloma rehmanii	Bryophyta	Dicranales
Dicranum_scoparium	Dicranum scoparium	Bryophyta	Dicranales
Syntrichia_filaris	Syntrichia filaris	Bryophyta	Pottiales
Chionoloma_tenuirostre	Chionoloma tenuirostre	Bryophyta	Pottiales
Alophozia_azorica	Alophozia azorica	Bryophyta	Polytrichales
Polytrichum_commune	Polytrichum commune	Bryophyta	Polytrichales
Atrichum_angustatum	Atrichum angustatum	Bryophyta	Polytrichales
Grimmia_pulvinata	Grimmia pulvinata	Bryophyta	Grimmiales
Blindia_acuta	Blindia acuta	Bryophyta	Grimmiales
Funaria_hygrometrica	Funaria hygrometrica	Bryophyta	Funariales
Physcomitrium_patens	Physcomitrium patens	Bryophyta	Funariales
Gigaspermum_repens	Gigaspermum repens	Bryophyta	Gigaspermales
Chamaebryum_pottioides	Chamaebryum pottioides	Bryophyta	Gigaspermales
Tetraplodon_fuegianus	Tetraplodon fuegianus	Bryophyta	Splachnales
Tayloria_mirabilis	Tayloria mirabilis	Bryophyta	Splachnales
Pulchrinodus_inflatus	Pulchrinodus inflatus	Bryophyta	Bryales
Leptostomum_menziesii	Leptostomum menziesii	Bryophyta	Bryales
Rhizogonium_distichum	Rhizogonium distichum	Bryophyta	Rhizogoniales
Pyrrhobryum_spiniforme	Pyrrhobryum spiniforme	Bryophyta	Rhizogoniales
Ulota_crispa	Ulota crispa	Bryophyta	Orthotrichales
Orthotrichum_obtusifolium	Orthotrichum obtusifolium	Bryophyta	Orthotrichales
Hymenodon_pilifer	Hymenodon pilifer	Bryophyta	Orthodontiales
Orthodontium_lineare	Orthodontium lineare	Bryophyta	Orthodontiales
Hymenodontopsis_	Hymenodontopsis	Bryophyta	Aulacomniales
Aulacomnium_heterostichum	Aulacomnium heterostichum	Bryophyta	Aulacomniales
Bescherellia_elegantissima	Bescherellia elegantissima	Bryophyta	Hypnodendrales
Braithwaithea_sulcata	Braithwaithea sulcata	Bryophyta	Hypnodendrales
Orthorrhynchium_elegans	Orthorrhynchium elegans	Bryophyta	Ptychomniales
Ptychomnion_cygnisetum	Ptychomnion cygnisetum	Bryophyta	Ptychomniales
Dendrocyathophorum_decolyi	Dendrocyathophorum decolyi	Bryophyta	Hypopterygiales
Hypopterygium_3233	Hypopterygium 3233	Bryophyta	Hypopterygiales
Yunnanobryum_rhyacophilum	Yunnanobryum rhyacophilum	Bryophyta	Hypnales
Climacium_americanum	Climacium americanum	Bryophyta	Hypnales
Distichophyllum_pulchellum	Distichophyllum pulchellum	Bryophyta	Hookeriales
Hookeria_acutifolia	Hookeria acutifolia	Bryophyta	Hookeriales
Philonotis_3230	Philonotis 3230	Bryophyta	Bartramiales
Bartramia_pomiformis	Bartramia pomiformis	Bryophyta	Bartramiales
Rhacocarpus_purpurascens	Rhacocarpus purpurascens	Bryophyta	Hedwigiales
Hedwigia_ciliata	Hedwigia ciliata	Bryophyta	Hedwigiales
Timmia_megapolitana	Timmia megapolitana	Bryophyta	Timmiales
Timmia_austriaca	Timmia austriaca	Bryophyta	Timmiales
Haplomitrium_mnioides	Haplomitrium mnioides	Marchantiophyta	Haplomitriales
Haplomitrium_hookeri	Haplomitrium hookeri	Marchantiophyta	Haplomitriales
Blasia_pusilla	Blasia pusilla	Marchantiophyta	Blasiales
Marchantia_polymorpha	Marchantia polymorpha	Marchantiophyta	Marchantiales
Wiesnerella_denudata	Wiesnerella denudata	Marchantiophyta	Marchantiales
Pallavicinia_lyellii	Pallavicinia lyellii	Marchantiophyta	Pallaviciniales
Pellia_endiviifolia	Pellia endiviifolia	Marchantiophyta	Pelliales
Makinoa_sp	Makinoa sp	Marchantiophyta	Fossombroniales
Fossombronia_cristula	Fossombronia cristula	Marchantiophyta	Fossombroniales
Pleurozia_purpurea	Pleurozia purpurea	Marchantiophyta	Pleuroziales
Metzgeria_furcata	Metzgeria furcata	Marchantiophyta	Metzgeriales
Aneura_pinguis	Aneura pinguis	Marchantiophyta	Metzgeriales
Ptilidium_ciliare	Ptilidium ciliare	Marchantiophyta	Ptilidiales
Ptilidium_pulcherrimum	Ptilidium pulcherrimum	Marchantiophyta	Ptilidiales
Douinia_plicata	Douinia plicata	Marchantiophyta	Jungermanniales
Scapania_ampliata	Scapania ampliata	Marchantiophyta	Jungermanniales
Heteroscyphus_zollingeri	Heteroscyphus zollingeri	Marchantiophyta	Jungermanniales
Lepidozia_fauriana	Lepidozia fauriana	Marchantiophyta	Jungermanniales
Radula_japonica	Radula japonica	Marchantiophyta	Porellales
Ptychanthus_striatus	Ptychanthus striatus	Marchantiophyta	Porellales
Frullania_orientalis	Frullania orientalis	Marchantiophyta	Porellales
Nitella_hyalina	Nitella hyalina	Streptophyte algea grade	Charales
Chara_vulgaris	Chara vulgaris	Streptophyte algea grade	Charales
Roya_obtusa	Roya obtusa	Streptophyte algea grade	Zygnematales
Roya_anglica	Roya anglica	Streptophyte algea grade	Zygnematales
Closterium_baillyanum	Closterium baillyanum	Streptophyte algea grade	Desmidiales
Gonatozygon_brebissonii	Gonatozygon brebissonii	Streptophyte algea grade	Desmidiales
Coleochaete_scutata	Coleochaete scutata	Streptophyte algea grade	Coleochaetales
Chaetosphaeridium_globosum	Chaetosphaeridium globosum	Streptophyte algea grade	Coleochaetales
Klebsormidium_nitens	Klebsormidium nitens	Streptophyte algea grade	Klebsormidiophyceae
Entransia_fimbriata	Entransia fimbriata	Streptophyte algea grade	Zygnematales
Chlorokybus_atmophyticus	Chlorokybus atmophyticus	Streptophyte algea grade	Chlorokybales
Chloroparvula_japonica	Chloroparvula japonica	Chlorophyta	Chloropicales
Chloropicon_mariensis	Chloropicon mariensis	Chlorophyta	Chloropicales
Monomastix_sp-OKE-1	Monomastix sp-OKE-1	Chlorophyta	Monomastigales
Micromonas_commoda	Micromonas commoda	Chlorophyta	Mamiellales
Bathycoccus_prasinos	Bathycoccus prasinos	Chlorophyta	Mamiellales
Nephroselmis_olivacea	Nephroselmis olivacea	Chlorophyta	Nephroselmidales
Scherffelia_dubia	Scherffelia dubia	Chlorophyta	Chlorodendrales
Ostreobium_quekettii	Ostreobium quekettii	Chlorophyta	Bryopsidales
Oltmannsiellopsis_viridis	Oltmannsiellopsis viridis	Chlorophyta	Oltmannsiellopsidales
Tupiella_akineta	Tupiella akineta	Chlorophyta	Ulotrichales
Jaagichlorella_roystonensis	Jaagichlorella roystonensis	Chlorophyta	Chlorellales
Chlorella_sorokiniana	Chlorella sorokiniana	Chlorophyta	Chlorellales
Bangia_fuscopurpurea	Bangia fuscopurpurea	Rhodophyta	Bangiales
Balbiania_investiens	Balbiania investiens	Rhodophyta	Balbianiales
Agarophyton_tenuistipitatum	Agarophyton tenuistipitatum	Rhodophyta	Gracilariales
Rhodella_violacea	Rhodella violacea	Rhodophyta	Rhodellales
Glaucosphaera_vacuolata	Glaucosphaera vacuolata	Rhodophyta	Glaucosphaerales
Sahlingia_subintegra	Sahlingia subintegra	Rhodophyta	Erythropeltidales
Pulvinaster_venetus	Pulvinaster venetus	Rhodophyta	Compsopogonales
Cyanidioschyzon_merolae	Cyanidioschyzon merolae	Rhodophyta	Cyanidiales
